# Supplementary material for: Comparative transcriptomic analysis of global gene expression mediated by (p) ppGpp reveals common regulatory networks in Pseudomonas syringae
Source: BMC Genomics. 2020 Apr 10;21:296. doi: 10.1186/s12864-020-6701-2 (PMC7146990; doi:10.1186/s12864-020-6701-2)
Supplement: Supplementary file 3 — Additional file 3: Table S3. List of homologues and unique genes via comparative analysis of PstDC3000 and PssB728a genomes. Table S4. List of homologues genes in both PstDC3000 and PssB728a regulated by (p) ppGpp in a similar way. Table S5. List of homologues genes in both PstDC3000 and PssB728a inversely regulated by (p)ppGpp. [file 12864_2020_6701_MOESM3_ESM.zip]

Archive with 3 entries (3 files):
- Additional file 3 Table S3.xlsx
- Additional file 3 Table S4.pdf
- Additional file 3 Table S5.pdf
