# Supplementary material for: Comparative transcriptomic analysis of global gene expression mediated by (p) ppGpp reveals common regulatory networks in Pseudomonas syringae
Source: BMC Genomics. 2020 Apr 10;21:296. doi: 10.1186/s12864-020-6701-2 (PMC7146990; doi:10.1186/s12864-020-6701-2)
Supplement: Supplementary file 3 — Additional file 3: Table S3. List of homologues and unique genes via comparative analysis of PstDC3000 and PssB728a genomes. Table S4. List of homologues genes in both PstDC3000 and PssB728a regulated by (p) ppGpp in a similar way. Table S5. List of homologues genes in both PstDC3000 and PssB728a inversely regulated by (p)ppGpp. [file 12864_2020_6701_MOESM3_ESM.zip › Additional file 3 Table S3.xlsx]

## Sheet: Homologues genes of Pst and Pss
Table S3. List of homologues and unique genes via comparative analysis of PstDC3000 and PssB728a genomes
Pst_DC3000	Pss_B728a	Identity	Pst_Log2 Fold change	Pss_Log2 Fold change	Pst_Pvalue	Pss_Pvalue	Pst_COG	Pss_COG	Pst_Protein	Pss_Protein
PSPTO_0001	Psyr_0001	98.043	0.912381	0.980749	0	0	L	L	chromosomal replication initiation protein	chromosomal replication initiation protein
PSPTO_0002	Psyr_0002	97.275	0.818539	0.326851	0	2.68e-108	L	L	DNA polymerase III subunit beta	DNA polymerase III subunit beta
PSPTO_0003	Psyr_0003	98.365	0.444766	0.21657	8.14e-113	2.9e-32	L	L	DNA replication and repair protein RecF	recombination protein F
PSPTO_0004	Psyr_0004	99.13	-0.147685	-0.0127578	2.02e-44	0.401643	L	L	DNA gyrase subunit B	DNA gyrase subunit B
PSPTO_0035	Psyr_1221	88.596	1.20759	0.692385	0	2.84e-33	S	S	ISPsy5, transposase	ISPsy5, transposase
PSPTO_0062	Psyr_0198	97.931	-3.08044	1.45656	0	0	C	C	citrate transporter	citrate transporter
PSPTO_0063	Psyr_0199	89.394	-1.38674	-0.868689	4.54e-116	8.78e-31	S	S	hypothetical protein PSPTO_0063	glutathione-dependent formaldehyde-activating protein
PSPTO_0064	Psyr_0200	94.194	0.126458	-0.181556	9.41e-14	4.28e-25	T	T	hypothetical protein PSPTO_0064	hypothetical protein Psyr_0200
PSPTO_0065	Psyr_0201	98.263	-0.574979	-0.648107	1.57e-117	1.41e-150	L	L	ATP-dependent DNA helicase RecG	ATP-dependent DNA helicase RecG
PSPTO_0066	Psyr_0202	99.023	0.512166	0.233077	2.64e-119	2.44e-27	K	K	oxidative stress regulatory protein OxyR	regulatory protein LysR
PSPTO_0067	Psyr_0203	91.532	-0.077012	-0.486168	0.00795138	2.05e-46	M	M	tonB protein	TonB, C-terminal, partial
PSPTO_0068	Psyr_0204	98.582	0.0568772	-0.084028	0.00953212	0.0178286	U	U	TonB system transport protein ExbD	biopolymer transport protein ExbD
PSPTO_0069	Psyr_0205	90	0.635742	0.357364	0	1.38e-83	U	U	TonB system transport protein ExbB	MotA/TolQ/ExbB proton channel
PSPTO_0070	Psyr_0206	93.262	-0.12817	0.507519	0.000277953	3.14e-85	M	M	hypothetical protein PSPTO_0070	hypothetical protein Psyr_0206
PSPTO_0071	Psyr_0207	93.878	2.04205	2.90507	0	0	S	S	lipoprotein	lipoprotein
PSPTO_0072	Psyr_0208	96.032	2.19356	3.22037	0	0	J	J	endoribonuclease L-PSP	zinc carboxypeptidase-like protein
PSPTO_0073	Psyr_0209	99.287	-0.651792	-0.234852	0	1.64e-96	F	F	guanosine-3\',5\'-bis(diphosphate) 3\'-pyrophosphohydrolase	RelA/SpoT protein
PSPTO_0074	Psyr_0210	97.701	1.68652	1.25319	0	0	K	K	DNA-directed RNA polymerase subunit omega	DNA-directed RNA polymerase subunit omega
PSPTO_0075	Psyr_0211	96.729	1.3652	0.634671	0	5.76e-150	F	F	guanylate kinase	guanylate kinase
PSPTO_0076	Psyr_0212	97.213	1.65984	1.20427	0	0	S	S	hypothetical protein PSPTO_0076	hypothetical protein Psyr_0212
PSPTO_0077	Psyr_0213	99.583	1.75578	2.01655	0	0	J	J	ribonuclease PH	ribonuclease PH
PSPTO_0078	Psyr_0214	64.754	1.80035	1.94961	0	0	s	s	hypothetical protein PSPTO_0078	hypothetical protein Psyr_0214
PSPTO_0079	Psyr_0215	99.228	1.45056	1.409	0	0	L	L	exodeoxyribonuclease III	exodeoxyribonuclease III xth
PSPTO_0080	Psyr_0216	98.592	1.53524	1.08366	0	0	F	F	orotate phosphoribosyltransferase	orotate phosphoribosyltransferase
PSPTO_0081	Psyr_0217	86.667	1.21897	1.01174	0	0	S	S	hypothetical protein PSPTO_0081	hypothetical protein Psyr_0217
PSPTO_0082	Psyr_0218	100	-0.304394	0.248978	8.7e-103	2.99e-79	S	S	acetylglutamate kinase	acetylglutamate kinase
PSPTO_0083	Psyr_0219	96.989	-0.959535	0.472875	0	0	G	G	phosphomannomutase	phosphomannomutase
PSPTO_0084	Psyr_0220	96.026	0.697675	0.0557454	4.69e-108	0.0447857	F	F	deoxyuridine 5\'triphosphate nucleotidohydrolase	deoxyuridine 5\'-triphosphate nucleotidohydrolase
PSPTO_0085	Psyr_0221	97.831	1.19645	0.838267	0	0	H	H	phosphopantothenoylcysteine decarboxylase/phosphopantothenate--cysteine ligase	bifunctional phosphopantothenoylcysteine decarboxylase/phosphopantothenate synthase
PSPTO_0086	Psyr_0222	94.643	-0.029576	-0.657849	0.558703	1.37e-29	L	L	DNA repair protein RadC	DNA repair protein RadC
PSPTO_0087	Psyr_0223	94.318	0.245543	-0.23687	2.45e-29	1.17e-25	E	E	family 5 extracellular solute-binding protein	extracellular solute-binding protein
PSPTO_0089	Psyr_0224	100	2.44441	2.00479	0	0	J	J	50S ribosomal protein L28	50S ribosomal protein L28
PSPTO_0090	Psyr_0225	100	2.71119	2.13855	0	0	J	J	50S ribosomal protein L33	50S ribosomal protein L33
PSPTO_0091	Psyr_0226	95.726	-1.06023	1.0602	7.47e-152	1.04e-60	S	S	hypothetical protein PSPTO_0091	hypothetical protein Psyr_0226
PSPTO_0092	Psyr_0227	95.976	-0.291831	1.27178	7.1e-37	0	C	C	aldehyde dehydrogenase family protein	aldehyde dehydrogenase
PSPTO_0094	Psyr_0228	96.335	0.323753	0.60501	1.34e-08	3.32e-30	G	G	membrane protein	major facilitator transporter
PSPTO_0095	Psyr_0229	95.627	0.93458	1.62164	6.02e-113	0	I	I	phospholipase D	phospholipase D/transphosphatidylase
PSPTO_0096	Psyr_0230	94.926	1.41014	2.52588	0	0	K	K	GntR family transcriptional regulator/aminotransferase, class I	transcriptional regulator GntR
PSPTO_0097	Psyr_0231	87.805	1.52956	1.25389	1.85e-74	2.8e-43	S	S	hypothetical protein PSPTO_0097	hypothetical protein Psyr_0231
PSPTO_0098	Psyr_0232	91.762	0.710142	1.32336	3.23e-139	0	C	C	hypothetical protein PSPTO_0098	FAD dependent oxidoreductase
PSPTO_0099	Psyr_0233	92.308	0.528602	0.695347	9.72e-33	4.53e-68	S	S	hypothetical protein PSPTO_0099	hypothetical protein Psyr_0233
PSPTO_0100	Psyr_0234	98.765	0.395166	0.994416	1.16e-24	9.92e-186	K	K	leucine-responsive regulatory protein	regulatory proteins, AsnC/Lrp
PSPTO_0101	Psyr_0235	94.226	0.715806	0.681248	1.29e-100	7.59e-79	E	E	D-amino acid dehydrogenase small subunit	D-amino acid dehydrogenase small subunit
PSPTO_0102	Psyr_0236	96.581	1.10393	0.855154	1.74e-231	2.09e-101	J	J	endoribonuclease L-PSP family protein	endoribonuclease L-PSP
PSPTO_0103	Psyr_0237	88.235	0.588594	1.15698	1.37e-37	8.25e-131	M	M	alanine racemase	alanine racemase
PSPTO_0105	Psyr_0238	96.482	0.223038	0.845513	0.000170304	1.42e-44	K	K	DNA-binding protein	helix-hairpin-helix DNA-binding motif-containing protein
PSPTO_0106	Psyr_0239	78.505	0.481913	0.696541	6.4e-08	6.63e-13	C	C	cytochrome c5	cytochrome c5
PSPTO_0107	Psyr_0241	93.002	-0.490363	-0.199068	1.14e-25	7.43e-13	C	C	hypothetical protein PSPTO_0107	hypothetical protein Psyr_0241
PSPTO_0108	Psyr_0080	87.732	-0.816186	-1.08918	4.32e-21	2.77e-35	S	S	membrane protein	hypothetical protein Psyr_0080
PSPTO_0109	Psyr_0079	87.981	-1.17268	0.330398	6.95e-85	0.00549941	S	S	hypothetical protein PSPTO_0109	hypothetical protein Psyr_0079
PSPTO_0110	Psyr_0078	86.735	-1.7041	0.297537	5.21e-139	0.00959389	P	P	metallo-beta-lactamase superfamily protein	Beta-lactamase-like
PSPTO_0111	Psyr_0077	91.533	0.710657	0.533887	3.28e-48	1.51e-38	K	K	sigma-54 dependent transcriptional regulator	helix-turn-helix, Fis-type
PSPTO_0112	Psyr_0076	97.354	1.19846	0.114531	3.89e-213	0.000651267	F	F	xanthine phosphoribosyltransferase	xanthine phosphoribosyltransferase
PSPTO_0113	Psyr_0075	98.804	1.59218	1.1304	0	0	L	L	ATP-dependent DNA helicase Rep	ATP-dependent DNA helicase RepA
PSPTO_0114	Psyr_0074	89.711	1.70206	0.843533	0	5.93e-132	T	T	GGDEF domain/EAL domain protein	diguanylate cyclase
PSPTO_0115	Psyr_0073	91.304	0.486431	0.821754	6.94e-21	2.08e-36	V	V	multidrug efflux protein NorA	multidrug efflux protein NorA
PSPTO_0116	Psyr_0072	96.393	0.713124	-0.115598	1.45e-26	0.0661239	K	K	LysR family transcriptional regulator	regulatory protein LysR
PSPTO_0117	Psyr_0071	95.593	-1.18335	-0.306281	0	3.49e-42	S	S	methyl-accepting chemotaxis protein	histidine kinase, HAMP region: chemotaxis sensory transducer
PSPTO_0118	Psyr_0069	95.636	-0.404753	0.355897	6.33e-29	6.03e-32	P	P	Na/Pi cotransporter family protein	Na/Pi cotransporter II-like protein
PSPTO_0119	Psyr_0068	94.298	-0.63387	0.605233	6.55e-30	6.17e-35	O	O	peptidase, M16 family	insulinase-like:peptidase M16, C-terminal, partial
PSPTO_0120	Psyr_0067	94.054	0.818299	0.554093	1.31e-89	1.14e-31	S	S	membrane protein	hypothetical protein Psyr_0067
PSPTO_0121	Psyr_0066	99.031	1.45318	0.672581	0	3.74e-84	S	S	membrane protein	bifunctional spore maturation protein, fused SpmA/SpmB
PSPTO_0123	Psyr_4859	91.813	-0.291622	-0.269197	5.1e-05	0.0327606	S	S	ISPsy8, transposase OrfA	ISPsy8, transposase OrfA
PSPTO_0125	Psyr_0065	97.629	1.43477	0.749748	0	0	E	E	argininosuccinate lyase	argininosuccinate lyase
PSPTO_0126	Psyr_0064	96.111	-0.0973271	0.396124	0.021571	1.36e-21	T	T	alginate biosynthesis protein AlgZ/FimS	histidine kinase internal region
PSPTO_0127	Psyr_0063	93.952	0.0763094	1.04157	0.00621008	0	T	T	alginate biosynthesis regulatory protein AlgR	response regulator receiver:LytTr DNA-binding region
PSPTO_0128	Psyr_0062	97.764	1.08004	0.959827	0	0	H	H	porphobilinogen deaminase	porphobilinogen deaminase
PSPTO_0129	Psyr_0061	92.607	-0.152992	0.176229	1.65e-08	6.66e-13	H	H	uroporphyrinogen-III synthase	uroporphyrinogen-III synthase
PSPTO_0130	Psyr_0060	93.617	0.0305616	0.298955	0.163027	2.06e-55	H	H	uroporphyrin-III C-methyltransferase	hypothetical protein Psyr_0060
PSPTO_0131	Psyr_0059	93.237	0.0732475	-0.210464	0.00845136	2.76e-22	H	H	hemY protein	HemY, N-terminal, partial
PSPTO_0132	Psyr_0058	75.429	-0.692393	-0.310038	8.01e-16	1.68e-05	O	O	DsbB family protein	disulfide bond formation protein DsbB
PSPTO_0133	Psyr_0057	86	0.487817	0.816448	4.02e-43	3.68e-103	S	S	hypothetical protein PSPTO_0133	hypothetical protein Psyr_0057
PSPTO_0134	Psyr_0056	93.631	1.13104	1.08269	0	0	K	K	transcriptional regulator AlgQ	anti-RNA polymerase sigma 70 factor
PSPTO_0135	Psyr_0055	94.222	1.08586	0.651539	0	1.99e-233	O	O	FKBP-type peptidyl-prolyl cis-trans isomerase	FKBP-type peptidyl-prolyl isomerase, N-terminal:peptidylprolyl isomerase, FKBP-type
PSPTO_0136	Psyr_0054	96.992	-0.296145	-0.139983	7.31e-120	2.31e-28	S	S	alginate regulatory protein AlgR3	alginate regulatory protein AlgR3
PSPTO_0137	Psyr_0053	77.64	-0.409767	-0.199678	3.13e-21	0.000386383	S	S	hypothetical protein PSPTO_0137	hypothetical protein Psyr_0053
PSPTO_0138	Psyr_0052	99.057	1.81884	1.68023	0	0	S	S	ABC transporter ATP-binding protein	ABC transporter
PSPTO_0139	Psyr_0051	94.416	1.45164	1.24586	8.09e-221	0	M	M	hypothetical protein PSPTO_0139	hypothetical protein Psyr_0051
PSPTO_0140	Psyr_0050	94.286	1.39408	0.935604	0	5.17e-276	E	E	homoserine/homoserine lactone efflux protein	lysine exporter protein LysE/YggA
PSPTO_0141	Psyr_0049	90.967	0.756394	0.832269	4.24e-145	2.04e-284	P	P	lead uptake protein	cytochrome c, class I:Iron permease FTR1
PSPTO_0142	Psyr_0048	75	-1.50624	0.894443	4.47e-44	6.62e-10	S	S	hypothetical protein PSPTO_0142	hypothetical protein Psyr_0048
PSPTO_0143	Psyr_0046	93.684	0.0801311	-0.0392882	0.00112966	0.17264	S	S	hypothetical protein PSPTO_0143	hypothetical protein Psyr_0046
PSPTO_0144	Psyr_0045	97.511	0.396956	0.722024	4.34e-267	0	E	E	oligopeptidase A	oligopeptidase A
PSPTO_0145	Psyr_0044	96.667	0.666028	0.762624	1.37e-53	1.29e-79	S	S	hypothetical protein PSPTO_0145	hexapaptide repeat-containing transferase
PSPTO_0146	Psyr_0043	90.962	0.0290808	0.502081	0.738221	1.91e-28	S	S	hypothetical protein PSPTO_0146	hypothetical protein Psyr_0043
PSPTO_0148	Psyr_1179	91.364	0.294322	-0.0695956	1.88e-11	0.396391	P	P	oligopeptide transporter	OPT superfamily oligopeptide transporter
PSPTO_0150	Psyr_0042	88.652	0.489762	0.264718	6.14e-26	3.18e-05	S	S	lipoprotein	lipoprotein
PSPTO_0151	Psyr_0041	89.61	0.0684948	0.356191	0.313747	2.32e-10	S	S	hypothetical protein PSPTO_0151	hypothetical protein Psyr_0041
PSPTO_0152	Psyr_0040	94.406	-0.387455	0.0873064	1.49e-29	0.00256229	O	O	osmotically inducible protein	OsmC-like protein
PSPTO_0153	Psyr_0039	96.997	0.0147682	0.383138	0.82416	2.22e-05	C	C	luciferase family protein	luciferase
PSPTO_0154	Psyr_0038	94.595	-1.99584	0.67404	0	5.77e-116	S	S	hypothetical protein PSPTO_0154	hypothetical protein Psyr_0038
PSPTO_0155	Psyr_0037	91.549	-1.53987	-0.190924	8.91e-248	0.00107004	S	S	hypothetical protein PSPTO_0155	hypothetical protein Psyr_0037
PSPTO_0156	Psyr_0036	95.37	-1.90654	0.156624	0	1.92e-08	S	S	hypothetical protein PSPTO_0156	hypothetical protein Psyr_0036
PSPTO_0157	Psyr_0035	94.371	-1.27097	0.142994	1.06e-154	0.000137279	K	K	trpBA operon transcriptional activator	regulatory protein LysR
PSPTO_0158	Psyr_0034	96.822	0.393671	-0.242267	2.44e-84	1.27e-27	E	E	tryptophan synthase subunit beta	tryptophan synthase subunit beta
PSPTO_0159	Psyr_0033	97.388	0.645677	-0.79148	8.08e-146	1.29e-169	E	E	tryptophan synthase subunit alpha	tryptophan synthase subunit alpha
PSPTO_0161	Psyr_0032	86.364	-0.388923	0.0677477	3e-17	0.0290296	S	S	hypothetical protein PSPTO_0161	hypothetical protein Psyr_0032
PSPTO_0162	Psyr_0031	95.62	0.449815	-0.20432	1.95e-238	9.79e-52	S	S	3-oxoadipate enol-lactone hydrolase family protein	Alpha/beta hydrolase fold
PSPTO_0164	Psyr_0030	93.354	-0.134331	-0.129455	0.00569933	0.0234003	K	K	LysR family transcriptional regulator	regulatory protein LysR
PSPTO_0165	Psyr_0029	97.405	-0.385263	-0.414589	6.62e-51	2.49e-22	P	P	sulfatase family protein	sulfatase
PSPTO_0166	Psyr_0028	93.831	-0.607639	-0.587039	8.37e-106	4.8e-52	E	E	glycine/betaine family, ABC transporter, substrate-binding protein	substrate-binding region of ABC-type glycine betaine transport system
PSPTO_0167	Psyr_0027	95.238	-0.466291	-0.00992461	1.2e-158	0.721212	S	S	hypothetical protein PSPTO_0167	hypothetical protein Psyr_0027
PSPTO_0168	Psyr_0026	96.36	-0.384212	0.261515	3.12e-71	3.3e-12	P	P	sulfate transporter family protein	sulfate transporter/antisigma-factor antagonist STAS
PSPTO_0169	Psyr_0025	91.241	1.7881	0.855649	0	8.5e-226	E	E	shikimate 5-dehydrogenase	shikimate 5-dehydrogenase
PSPTO_0170	Psyr_0024	97.039	2.29744	1.21525	0	0	H	H	coproporphyrinogen III oxidase	coproporphyrinogen III oxidase
PSPTO_0171	Psyr_0096	83.129	-0.594154	0.119123	1.53e-29	0.02219	L	L	ISPssy, transposase	transposase IS4
PSPTO_0173	Psyr_0023	95.385	-0.789523	0.239362	4.37e-124	4.11e-16	C	C	quinone oxidoreductase	zinc-containing alcohol dehydrogenase superfamily protein
PSPTO_0174	Psyr_0022	96.757	0.433472	0.466977	4.35e-39	7.87e-69	J	J	SUA5/yciO/yrdC family domain protein	SUA5/yciO/yrdC, N-terminal, partial
PSPTO_0175	Psyr_0021	90.323	-0.376145	0.0815163	3.51e-17	0.0804912	L	L	DNA processing protein DprA	SMF protein
PSPTO_0176	Psyr_0020	93.255	-0.0527936	0.308083	0.012441	8.69e-48	S	S	LysM domain-containing protein	peptidoglycan-binding LysM
PSPTO_0177	Psyr_0019	98.81	2.11998	2.02938	0	0	J	J	polypeptide deformylase	peptide deformylase
PSPTO_0178	Psyr_0018	96.497	0.996511	2.23999	5.91e-201	0	J	J	methionyl-tRNA formyltransferase	methionyl-tRNA formyltransferase
PSPTO_0179	Psyr_0017	97.321	0.528203	1.2793	6.37e-51	0	J	J	sun protein	rRNA SAM-dependent methyltransferase
PSPTO_0180	Psyr_0016	97.374	-0.0420006	0.624155	0.221771	4.11e-130	P	P	Trk system potassium uptake protein TrkA	potassium transporter peripheral membrane protein
PSPTO_0181	Psyr_0015	93.862	0.409704	0.339063	1.19e-25	1.52e-13	C	C	molybdopterin oxidoreductase subunit alpha	oxidoreductase alpha (molybdopterin) subunit
PSPTO_0182	Psyr_0014	98.305	1.29825	1.60622	0	0	M	M	lipid A biosynthesis lauroyl acyltransferase	lipid A biosynthesis lauroyl acyltransferase
PSPTO_0183	Psyr_0013	93.989	1.01829	1.06451	2.06e-118	1.25e-146	L	L	DNA-3-methyladenine glycosidase I	DNA-3-methyladenine glycosylase I
PSPTO_0184	Psyr_0012	99.365	2.13808	1.51987	0	0	J	J	glycyl-tRNA synthetase subunit alpha	glycyl-tRNA synthetase subunit alpha
PSPTO_0185	Psyr_0011	98.099	1.59342	1.07407	0	0	J	J	glycyl-tRNA synthetase subunit beta	glycyl-tRNA synthetase subunit beta
PSPTO_0186	Psyr_0010	89.888	1.28282	0.191552	0	4.9e-11	E	E	D,D-heptose 1,7-bisphosphate phosphatase	D,D-heptose 1,7-bisphosphate phosphatase
PSPTO_0187	Psyr_0009	94.141	2.00606	0.668681	0	2.85e-137	I	I	hdtS protein	phospholipid/glycerol acyltransferase
PSPTO_0189	Psyr_0007	89.881	-0.694532	0.207171	5.9e-10	0.322643	S	S	nitrilase	aliphatic nitrilase
PSPTO_0208	Psyr_0192	72.683	0.321031	1.34508	1.1e-13	0	S	S	hypothetical protein PSPTO_0208	hypothetical protein Psyr_0192
PSPTO_0215	Psyr_0191	92.473	1.23181	1.76377	2.33e-255	0	S	S	hypothetical protein PSPTO_0215	hypothetical protein Psyr_0191
PSPTO_0217	Psyr_0190	100	0.799015	1.13945	0	0	S	S	nitrogen regulatory protein P-II	nitrogen regulatory protein P-II
PSPTO_0218	Psyr_0189	98.652	0.930432	2.69537	0	0	P	P	ammonium transporter	ammonium transporter
PSPTO_0219	Psyr_0188	95.745	0.156275	1.05444	2.18e-08	0	S	S	hypothetical protein PSPTO_0219	hypothetical protein Psyr_0188
PSPTO_0220	Psyr_0187	90.588	0.572971	1.52937	7.47e-133	0	s	s	hypothetical protein PSPTO_0220	hypothetical protein Psyr_0187
PSPTO_0221	Psyr_0186	92.174	0.32729	0.185309	1.91e-14	5.22e-09	S	S	HAD-superfamily hydrolase	HAD family hydrolase
PSPTO_0222	Psyr_0185	95.318	-0.297841	-0.0678447	7.13e-13	0.0155547	L	L	integrase/recombinase XerC	site-specific tyrosine recombinase XerC
PSPTO_0223	Psyr_0184	97.541	0.531255	0.238137	9.08e-70	2.31e-26	S	S	hypothetical protein PSPTO_0223	hypothetical protein Psyr_0184
PSPTO_0224	Psyr_0183	94.928	0.983029	0.522935	0	1.9e-147	E	E	diaminopimelate epimerase	diaminopimelate epimerase
PSPTO_0225	Psyr_0182	98.072	1.40287	1.16926	0	0	E	E	diaminopimelate decarboxylase	diaminopimelate decarboxylase
PSPTO_0226	Psyr_0181	93.75	1.66062	1.20849	5.99e-286	1.44e-220	S	S	lipoprotein LppL	lipoprotein LppL
PSPTO_0227	Psyr_0180	89.091	1.36358	0.427948	0	1.82e-58	P	P	cyaY protein	frataxin-like protein
PSPTO_0228	Psyr_0179	91.026	1.43294	0.600674	0	1.75e-74	S	S	hypothetical protein PSPTO_0228	hypothetical protein Psyr_0179
PSPTO_0229	Psyr_0178	93.333	-0.458034	-0.899636	3.44e-07	6.78e-201	K	K	regulator of nucleoside diphosphate kinase	nucleoside diphosphate kinase regulator
PSPTO_0230	Psyr_0177	92.511	-0.773411	-0.0507461	4.05e-112	0.0316354	F	F	adenylate cyclase	adenylate cyclase
PSPTO_0231	Psyr_0176	92.683	0.69328	0.281484	0	1.28e-86	S	S	hypothetical protein PSPTO_0231	hypothetical protein Psyr_0176
PSPTO_0232	Psyr_0175	92.308	0.512513	-0.0436637	2.5e-22	0.422819	s	s	hypothetical protein PSPTO_0232	hypothetical protein Psyr_0175
PSPTO_0233	Psyr_0174	96.84	-0.0121433	-2.00025	0.928837	1.82e-194	C	C	proton/glutamate symporter	glutamate/aspartate:proton symporter
PSPTO_0234	Psyr_0173	99.668	0.151915	0.677514	0.000156386	1.66e-114	J	J	ribosomal protein S6 modification protein	S6 modification enzyme RimK
PSPTO_0235	Psyr_0172	98.101	-0.286286	0.485439	5.84e-06	1.25e-36	O	O	hypothetical protein PSPTO_0235	hypothetical protein Psyr_0172
PSPTO_0236	Psyr_0171	94.981	-0.705543	0.265417	4e-56	1.2e-19	T	T	EAL domain-containing protein	hypothetical protein Psyr_0171
PSPTO_0237	Psyr_0170	89.63	-0.343328	-0.252212	8.69e-07	1.45e-06	J	J	heat shock protein 15	RNA-binding S4
PSPTO_0238	Psyr_0169	95.333	1.01279	0.74015	1.01e-288	2.92e-195	O	O	chaperonin, 33 kDa	Hsp33-like chaperonin
PSPTO_0239	Psyr_0168	98.638	1.96498	1.55377	0	0	C	C	phosphoenolpyruvate carboxykinase	phosphoenolpyruvate carboxykinase
PSPTO_0240	Psyr_4645	93.902	1.54958	3.43407	0	0	S	S	prevent-host-death family protein	prevent-host-death protein
PSPTO_0241	Psyr_4644	89.655	1.77985	3.042	0	0	S	S	hypothetical protein PSPTO_0241	plasmid stabilization system protein
PSPTO_0242	Psyr_0164	69.744	-0.269735	-0.298245	0.061083	2.65e-09	S	S	hypothetical protein PSPTO_0242	hypothetical protein Psyr_0164
PSPTO_0243	Psyr_0163	69.787	-0.882701	-0.813053	2.47e-08	5.68e-26	S	S	hypothetical protein PSPTO_0243	hypothetical protein Psyr_0163
PSPTO_0244	Psyr_0161	89.873	-0.864453	-1.08993	1.07e-31	6.39e-40	S	S	hypothetical protein PSPTO_0244	hypothetical protein Psyr_0161
PSPTO_0245	Psyr_0160	88.772	-0.208109	-0.429962	0.00245651	1.23e-08	K	K	GNAT family acetyltransferase	N-acetyltransferase GCN5
PSPTO_0247	Psyr_0159	95.946	-0.750093	0.00413462	1.87e-30	0.977809	S	S	haloacid dehalogenase	HAD family hydrolase
PSPTO_0248	Psyr_0158	96.462	-0.375047	0.0216713	7.72e-11	0.80655	C	C	oxidoreductase, FAD-binding protein	FAD dependent oxidoreductase
PSPTO_0249	Psyr_0157	97.064	-0.840536	-0.48392	1.18e-54	6.52e-11	S	S	peptide ABC transporter periplasmic peptide-binding protein	twin-arginine translocation pathway signal
PSPTO_0250	Psyr_0156	96.226	-0.644929	-1.0526	2.21e-10	4.57e-12	P	P	peptide ABC transporter permease	binding-protein dependent transport system inner membrane protein
PSPTO_0251	Psyr_0155	96.918	-0.496919	-0.807357	1.57e-05	1.15e-08	E, P	E, P	peptide ABC transporter permease	binding-protein dependent transport system inner membrane protein
PSPTO_0252	Psyr_0154	95.595	-0.350092	-0.853562	1.64e-09	6.49e-24	S	S	peptide ABC transporter ATP-binding protein	oligopeptide/dipeptide ABC transporter ATP-binding protein-like protein
PSPTO_0253	Psyr_0153	96.117	-0.383683	-1.38652	0.0192107	3.36e-14	S	S	hypothetical protein PSPTO_0253	hypothetical protein Psyr_0153
PSPTO_0254	Psyr_0152	94.243	-0.653587	-1.00491	2.31e-18	3.47e-29	S	S	pyridine nucleotide-disulfide oxidoreductase family protein	FAD-dependent pyridine nucleotide-disulfide oxidoreductase
PSPTO_0255	Psyr_0151	94.344	-0.621601	-0.884774	6.23e-27	1.59e-22	C	C	oxidoreductase, FAD-binding protein	FAD dependent oxidoreductase
PSPTO_0256	Psyr_0150	95.844	-0.625281	-0.820317	4.26e-18	5.48e-25	E	E	acetylornithine deacetylase	acetylornithine deacetylase
PSPTO_0257	Psyr_0149	94.433	0.275084	-0.428666	4.17e-06	0.000219329	I	I	succinate-semialdehyde dehydrogenase	succinate-semialdehyde dehydrogenase
PSPTO_0258	Psyr_0147	92.233	0.253103	0.154642	0.00146747	0.0859536	C	C	D-isomer specific 2-hydroxyacid dehydrogenase family protein	D-isomer specific 2-hydroxyacid dehydrogenase
PSPTO_0259	Psyr_0146	94.931	0.101328	0.300353	0.333701	0.0379958	E	E	4-aminobutyrate aminotransferase	4-aminobutyrate aminotransferase
PSPTO_0260	Psyr_0145	86.239	-0.555593	-0.251875	0.00018887	0.108181	S	S	hypothetical protein PSPTO_0260	hypothetical protein Psyr_0145
PSPTO_0261	Psyr_0144	100	0.501628	-0.290782	5.21e-31	2.65e-06	K	K	AsnC family transcriptional regulator	regulatory proteins, AsnC/Lrp
PSPTO_0262	Psyr_4707	72.297	-0.114467	-1.57444	0.176148	3.63e-67	S	S	hypothetical protein PSPTO_0262	hypothetical protein Psyr_4707
PSPTO_0263	Psyr_0143	91.751	-0.768915	-1.12748	2.09e-31	7.04e-113	S	S	methyl-accepting chemotaxis protein	chemotaxis sensory transducer protein
PSPTO_0264	Psyr_0142	97.154	-0.0092675	-1.48644	1	1.48e-41	S	S	peptide ABC transporter ATP-binding protein	ABC transporter
PSPTO_0265	Psyr_0141	97.353	-0.484001	#N/A	0.0216913	#N/A	P	P	peptide ABC transporter permease	#N/A
PSPTO_0266	Psyr_0140	98.873	-0.124346	#N/A	0.67276	#N/A	P	P	peptide ABC transporter permease	#N/A
PSPTO_0267	Psyr_0139	94.951	-0.886418	-0.627553	1.14e-11	2.81e-05	E	E	family 5 extracellular solute-binding protein	extracellular solute-binding protein
PSPTO_0268	Psyr_0138	98.176	-0.709589	-0.137198	8.79e-15	0.115794	P	P	TonB system transport protein	TonB-dependent receptor:TonB-dependent receptor
PSPTO_0269	Psyr_0137	98.496	0.246631	0.0919687	0.38236	0.850871	U	U	biopolymer transport protein ExbD	biopolymer transport protein ExbD/TolR
PSPTO_0270	Psyr_0136	99.149	0.0934568	-0.0205461	0.792585	1	U	U	biopolymer transport protein ExbB	MotA/TolQ/ExbB proton channel
PSPTO_0271	Psyr_0135	94.891	-0.453552	-0.823355	0.0652103	0.00018478	M	M	tonB protein	hypothetical protein Psyr_0135
PSPTO_0272	Psyr_0134	94.315	1.97562	0.769384	1.4e-199	2e-126	E	E	cysteine desulfurase	class V aminotransferase
PSPTO_0273	Psyr_0133	97.436	0.0939184	1.38642	0.352556	0	K	K	AsnC family transcriptional regulator	helix-turn-helix, Fis-type
PSPTO_0274	Psyr_0132	73.81	-0.526389	1.13255	1.15e-05	7.4e-209	S	S	hypothetical protein PSPTO_0274	hypothetical protein Psyr_0132
PSPTO_0276	Psyr_0131	96.429	-0.0923341	0.956677	0.327943	1.29e-90	S	S	haloacid dehalogenase-like family hydrolase	HAD family hydrolase
PSPTO_0278	Psyr_0126	86.301	0.0127184	-0.313809	0.767509	9.45e-07	S	S	hypothetical protein PSPTO_0278	hypothetical protein Psyr_0126
PSPTO_0279	Psyr_0125	86.441	0.152031	0.156889	0.00291205	0.0705473	S	S	hypothetical protein PSPTO_0279	hypothetical protein Psyr_0125
PSPTO_0281	Psyr_0128	88.43	0.343884	-0.165839	1.13e-06	0.00359975	K	K	hypothetical protein PSPTO_0281	hypothetical protein Psyr_0128
PSPTO_0282	Psyr_0115	91.15	1.0477	0.228912	1.04e-27	0.0155247	S	S	membrane protein	hypothetical protein Psyr_0115
PSPTO_0283	Psyr_0114	97.458	3.57575	2.72729	0	0	S	S	hypothetical protein PSPTO_0283	hypothetical protein Psyr_0114
PSPTO_0284	Psyr_1438	82.54	-0.437027	-0.16448	0.135354	0.172048	L	L	hypothetical protein PSPTO_0284
PSPTO_0299	Psyr_0093	92.308	-0.616457	-0.175646	1.84e-29	0.00167816	C, H	C, H	monooxygenase	flavoprotein monooxygenase
PSPTO_0300	Psyr_0091	97.917	0.101661	1.5885	8.43e-10	0	C	C	succinate-semialdehyde dehydrogenase	succinate-semialdehyde dehydrogenase I
PSPTO_0301	Psyr_0090	97.653	-0.335952	1.08376	1.6e-56	4.62e-307	E	E	4-aminobutyrate aminotransferase	4-aminobutyrate aminotransferase
PSPTO_0303	Psyr_0089	88.528	-0.315858	-0.260372	8.21e-27	1e-15	T	T	response regulator	response regulator receiver
PSPTO_0304	Psyr_0088	94.578	-0.0577025	-0.099969	0.213378	0.0130561	T	T	sensory box/GGDEF domain protein	PAS:GGDEF
PSPTO_0305	Psyr_0087	96.193	2.32604	2.06332	0	0	I	I	fatty acid desaturase	Fatty acid desaturase
PSPTO_0306	Psyr_0086	82.445	2.04028	1.34735	0	0	T	T	sensory box/GGDEF domain/EAL domain-containing protein	PAS:GGDEF
PSPTO_0307	Psyr_0085	100	-2.15848	-2.53674	1.12e-159	0	S	S	hypothetical protein PSPTO_0307	hypothetical protein Psyr_0085
PSPTO_0308	Psyr_0084	95.562	-1.82972	-2.14964	0	0	P	P	sulfate-binding protein	extracellular solute-binding protein
PSPTO_0309	Psyr_0083	98.901	-1.20242	-1.51886	1.85e-114	0	P	P	sulfate ABC transporter permease CysT	binding-protein dependent transport system inner membrane protein
PSPTO_0310	Psyr_0082	99.31	-1.07924	-1.40512	1.99e-93	1.94e-212	P	P	sulfate ABC transporter permease CysW	binding-protein dependent transport system inner membrane protein
PSPTO_0311	Psyr_0081	98.773	-1.02535	-1.43315	3.57e-125	0	P	P	sulfate ABC transporter, ATP-binding protein CysA	ABC transporter
PSPTO_0312	Psyr_0242	91.86	-0.463484	-0.836235	8.17e-17	1.23e-118	S	S	hypothetical protein PSPTO_0312	hypothetical protein Psyr_0242
PSPTO_0313	Psyr_0243	72.881	0.508798	-0.433699	7.45e-16	7.71e-10	T	T	cyclic nucleotide-binding protein	cyclic nucleotide-binding protein
PSPTO_0314	Psyr_0244	95.195	1.41222	1.78974	0	0	P	P	iron ABC transporter periplasmic iron-binding protein	extracellular solute-binding protein
PSPTO_0315	Psyr_0245	95.539	0.94796	1.05936	6.69e-81	5.34e-69	P	P	iron ABC transporter permease	binding-protein dependent transport system inner membrane protein
PSPTO_0316	Psyr_0246	94.722	1.72646	1.70187	0	0	E	E	glycine cleavage system T protein	glycine cleavage system aminomethyltransferase T
PSPTO_0317	Psyr_0247	87.5	1.03486	0.610229	0	3.71e-236	E	E	glycine cleavage system H protein	glycine cleavage system protein H
PSPTO_0318	Psyr_0248	92.453	0.100971	1.48718	0.00102313	0	S	S	hypothetical protein PSPTO_0318	hypothetical protein Psyr_0248
PSPTO_0319	Psyr_0249	98.148	0.402064	0.170018	7.53e-28	3.11e-06	U	U	type IV pilus biogenesis protein	type II secretion system protein E
PSPTO_0320	Psyr_0250	80.87	-0.880337	0.0572315	1.19e-06	0.703934	S	S	hypothetical protein PSPTO_0320	hypothetical protein Psyr_0250
PSPTO_0321	Psyr_0251	96.795	-0.295354	0.29621	0.00132678	4.37e-06	K	K	AsnC family transcriptional regulator	regulatory proteins, AsnC/Lrp
PSPTO_0322	Psyr_0252	95.717	0.796517	1.23783	3.52e-230	0	S	S	adenylate cyclase	adenylate cyclase
PSPTO_0323	Psyr_0253	96.335	0.616005	0.345913	2.82e-205	4.12e-63	E	E	acetylornithine deacetylase	acetylornithine deacetylase
PSPTO_0324	Psyr_0254	98.843	0.363255	-0.177647	5.12e-45	4.62e-11	E	E	N-acetylglutamate synthase	N-acetylglutamate synthase
PSPTO_0325	Psyr_0255	92.83	-0.145643	-0.114167	2.73e-13	8.91e-14	H	H	glutamate--cysteine ligase	glutamate--cysteine ligase
PSPTO_0326	Psyr_0256	95.276	2.49745	0.105863	0	0.0128173	S	S	hypothetical protein PSPTO_0326	phenylacetic acid degradation-related protein
PSPTO_0327	Psyr_0257	97.801	2.78862	1.70619	0	0	K	K	S1 RNA binding domain-containing protein	RNA binding S1
PSPTO_0328	Psyr_0258	99.593	0.709544	0.663858	2.84e-268	1.07e-256	T	T	DNA-binding response regulator OmpR	osmolarity response regulator
PSPTO_0329	Psyr_0259	98.409	0.172679	0.620182	3.87e-07	2.94e-103	T	T	osmolarity sensor protein EnvZ	sensor histidine kinase
PSPTO_0330	Psyr_0260	94.194	0.403968	3.05088	3.53e-45	0	S	S	hypothetical protein PSPTO_0330	hypothetical protein Psyr_0260
PSPTO_0332	Psyr_0261	89.474	-0.00142895	2.24918	0.977471	0	S	S	hypothetical protein PSPTO_0332	hypothetical protein Psyr_0261
PSPTO_0333	Psyr_0262	94.982	-1.0489	0.702937	4.8e-163	3.74e-120	S	S	hypothetical protein PSPTO_0333	transport-associated protein
PSPTO_0334	Psyr_0263	99.554	0.898619	1.17521	0	0	T	T	alginate biosynthesis transcriptional regulator AlgB	helix-turn-helix, Fis-type
PSPTO_0335	Psyr_0264	93.782	0.43778	0.8454	5.12e-58	0	T	T	sensory box histidine kinase	PAS
PSPTO_0338	Psyr_0265	91.051	1.50782	0.862042	0	2.59e-169	M	M	N-acetylmuramoyl-L-alanine amidase family protein	N-acetylmuramoyl-L-alanine amidase
PSPTO_0339	Psyr_0266	77.922	-1.21881	-2.00717	0	0	T	T	diguanylate cyclase	diguanylate cyclase
PSPTO_0340	Psyr_0267	95.533	0.351071	1.1554	1.09e-66	0	S	S	endonuclease/exonuclease/phosphatase family protein	endonuclease/exonuclease/phosphatase
PSPTO_0341	Psyr_0268	95.652	1.37817	2.26403	0	0	O	O	thiol:disulfide interchange protein DsbA	DSBA oxidoreductase
PSPTO_0343	Psyr_0269	98.578	1.38275	1.91484	0	0	S	S	GTP-binding protein EngB	ribosome biosis GTP-binding protein YsxC
PSPTO_0344	Psyr_0270	96.308	1.06897	0.545314	0	2.1e-167	L	L	DNA polymerase I	DNA polymerase I
PSPTO_0345	Psyr_0271	95.789	1.13743	0.824827	5.5e-161	4.63e-82	S	S	hypothetical protein PSPTO_0345	hypothetical protein Psyr_0271
PSPTO_0346	Psyr_0272	95.886	1.02348	0.702356	1.53e-245	2.02e-195	G	G	homoserine kinase	homoserine kinase
PSPTO_0349	Psyr_4825	95.465	0.118609	-0.955201	0.215447	1.08e-18	S	S	xenobiotic compound monooxygenase, DszA family, A subunit	xenobiotic compound monooxygenase A subunit
PSPTO_0350	Psyr_4824	90.997	-0.895561	-0.326428	8.09e-35	1.55e-06	P	P	alkanesulfonate transporter substrate-binding subunit	alkanesulfonate transporter substrate-binding subunit
PSPTO_0351	Psyr_4823	98.551	-0.922024	-0.397666	0	6.84e-88	C	C	oxidoreductase, aldo/keto reductase family	aldo/keto reductase
PSPTO_0352	Psyr_4822	99.791	-0.598235	1.61383	4.05e-120	0	T	T	nitrogen regulation protein NR(I)	Fis family transcriptional regulator
PSPTO_0353	Psyr_4821	99.446	-0.291391	2.46722	7.51e-18	0	T	T	nitrogen regulation protein NtrB	sensor histidine kinase
PSPTO_0355	Psyr_4820	90	0.026137	0.0533566	0.728415	0.468249	s	s	hypothetical protein PSPTO_0355	hypothetical protein Psyr_4820
PSPTO_0356	Psyr_4819	87.778	0.568452	0.235138	5.4e-31	1.62e-05	S	S	hypothetical protein PSPTO_0356	hypothetical protein Psyr_4819
PSPTO_0357	Psyr_4818	90.217	0.602359	0.46997	1.11e-29	3.93e-32	E	E	chorismate mutase	chorismate mutase
PSPTO_0359	Psyr_4817	95.299	0.256141	-0.1345	2.04e-198	4.18e-83	E	E	glutamine synthetase, type I	glutamine synthetase type I
PSPTO_0360	Psyr_4816	98.14	1.57436	1.31991	0	0	H	H	thiamin biosynthesis protein ThiI	thiamine biosynthesis protein ThiI
PSPTO_0361	Psyr_4815	96.865	1.0036	0.735819	0	0	T	T	GTP-binding protein TypA	GTP-binding protein TypA
PSPTO_0362	Psyr_4814	98.462	1.43881	0.714958	0	8.93e-137	K	K	DeoR family transcriptional regulator	regulatory protein, DeoR
PSPTO_0363	Psyr_4813	93.774	-0.890013	-3.54037	3.15e-44	0	S	S	sorbitol dehydrogenase	sorbitol dehydrogenase
PSPTO_0364	Psyr_4812	93.836	-0.76689	-2.97423	1.13e-61	0	G	G	sugar ABC transporter periplasmic sugar-binding protein	extracellular solute-binding protein
PSPTO_0365	Psyr_4811	93.603	0.614332	-1.31261	6.95e-77	8.29e-304	K	K	AraC family transcriptional regulator	AraC family transcriptional regulator
PSPTO_0366	Psyr_4810	98.091	0.274157	0.133153	6.51e-07	0.000952509	P	P	Na+/H+ antiporter NhaP	Sodium/hydrogen exchanger
PSPTO_0367	Psyr_4809	92.661	2.32671	0.612233	9.56e-114	0	S	S	hypothetical protein PSPTO_0367	hypothetical protein Psyr_4809
PSPTO_0368	Psyr_4808	87.059	1.46405	0.169715	4.82e-109	1.2e-19	S	S	hypothetical protein PSPTO_0368	hypothetical protein Psyr_4808
PSPTO_0369	Psyr_4807	94.331	0.645505	4.16881	7.24e-38	0	M	M	outer membrane porin, OprD family	outer membrane porin
PSPTO_0373	Psyr_4805	89.708	-1.22327	-1.08026	4.57e-171	1.12e-272	M	M	Rhs family protein	YD repeat-containing protein
PSPTO_0374	Psyr_4804	83.505	-1.11302	-0.27214	2.37e-101	1.58e-09	S	S	hypothetical protein PSPTO_0374	hypothetical protein Psyr_4804
PSPTO_0375	Psyr_4803	96.973	0.0366088	-0.212144	0.737086	2.01e-06	P	P	cation efflux family protein	heavy metal efflux pump CzcA
PSPTO_0376	Psyr_4802	87.972	0.359155	0.996261	0.0137866	1.75e-126	V	V	cation efflux family protein	secretion protein HlyD
PSPTO_0377	Psyr_4801	92.402	0.972175	1.48037	5.38e-12	0	M	M	metal ion efflux outer membrane protein	Outer membrane efflux protein
PSPTO_0378	Psyr_4800	99.554	-0.118074	1.94892	0.00288112	0	T	T	DNA-binding heavy metal response regulator	heavy metal response regulator
PSPTO_0379	Psyr_4799	86.825	-0.7002	1.66411	7.74e-60	0	T	T	heavy metal sensor histidine kinase	heavy metal sensor kinase
PSPTO_0380	Psyr_4798	98.496	-0.711211	0.95818	4.71e-51	6.03e-129	S	S	hypothetical protein PSPTO_0380	hypothetical protein Psyr_4798
PSPTO_0381	Psyr_4797	83.824	0.433687	1.53448	1.17e-20	0	S	S	hypothetical protein PSPTO_0381	hypothetical protein Psyr_4797
PSPTO_0382	Psyr_4796	84.848	0.0385226	0.319223	0.525296	7.49e-11	L	L	NAD-dependent DNA ligase LigB	NAD-dependent DNA ligase LigB
PSPTO_0383	Psyr_4794	99.747	0.83151	-0.235929	0	2.59e-77	H	H	S-adenosylmethionine synthetase	S-adenosylmethionine synthetase
PSPTO_0384	Psyr_4793	94.562	0.66339	-0.037642	3.72e-137	0.202199	K	K	ArsR family transcriptional regulator	regulatory protein ArsR
PSPTO_0385	Psyr_4792	94.737	1.01014	1.05484	0	0	G	G	transketolase	transketolase
PSPTO_0386	Psyr_4791	97.118	0.277641	-0.0721807	4.86e-16	0.00169097	G	G	D-erythrose 4-phosphate dehydrogenase	glyceraldehyde-3-phosphate dehydrogenase
PSPTO_0387	Psyr_4790	96.382	-0.100121	0.0784268	2.1e-06	3.37e-06	G	G	phosphoglycerate kinase	phosphoglycerate kinase
PSPTO_0388	Psyr_4789	93.506	-0.446965	-0.494776	5.41e-28	3.18e-40	S	S	lipoprotein	lipoprotein
PSPTO_0389	Psyr_4788	97.222	-0.213246	0.213509	2.85e-07	2.42e-13	S	S	lipoprotein	lipoprotein
PSPTO_0390	Psyr_4787	98.588	0.0837578	0.14433	1.77e-07	5.44e-33	G	G	fructose-bisphosphate aldolase	fructose-1,6-bisphosphate aldolase
PSPTO_0391	Psyr_4786	88.489	0.099063	-0.466429	0.00930127	1.22e-22	S	S	hypothetical protein PSPTO_0391	hypothetical protein Psyr_4786
PSPTO_0393	Psyr_4785	94.118	0.225501	-0.633852	2.68e-07	7.38e-57	S	S	hypothetical protein PSPTO_0393	hypothetical protein Psyr_4785
PSPTO_0394	Psyr_4784	98.154	-1.58766	-1.22304	1.73e-51	4.01e-30	E	E	renal dipeptidase family protein	peptidase M19
PSPTO_0395	Psyr_4783	96.591	-1.43361	-1.13479	7.09e-26	1.27e-13	S	S	hypothetical protein PSPTO_0395	hypothetical protein Psyr_4783
PSPTO_0396	Psyr_4782	99.125	-1.37799	-1.67025	1.59e-70	1.67e-76	C	C	NADH:flavin oxidoreductase/NADH oxidase family protein	NADH:flavin oxidoreductase
PSPTO_0397	Psyr_4781	94.495	-0.4188	-0.772973	1.1e-07	5.2e-17	C	C	iron-sulfur cluster-binding protein	4Fe-4S ferredoxin
PSPTO_0398	Psyr_4780	86.585	-0.802906	-0.734517	8.31e-15	8.99e-12	C	C	electron transfer flavoprotein subunit alpha	electron transfer flavoprotein subunit alpha
PSPTO_0399	Psyr_4779	86.038	-0.711655	-0.546869	7.46e-11	8.27e-09	C	C	electron transfer flavoprotein subunit beta	electron transfer flavoprotein subunit beta
PSPTO_0400	Psyr_4777	69.801	-0.0935326	-0.645729	0.0862745	2.32e-34	G	G	chitinase	glycoside hydrolase family 18 protein
PSPTO_0401	Psyr_4776	96.829	-0.572193	-0.603943	2.45e-17	1.23e-24	P	P	iron-sulfur cluster-binding protein, Rieske family	Rieske (2Fe-2S) protein
PSPTO_0402	Psyr_4775	98.087	-0.11568	-0.0208132	0.0331921	0.766682	C	C	iron-sulfur cluster-binding protein	ferredoxin:oxidoreductase FAD/NAD(P)-binding subunit
PSPTO_0403	Psyr_4774	89.773	1.08934	-0.387011	1.44e-35	2.07e-07	s	s	hypothetical protein PSPTO_0403	hypothetical protein Psyr_4774
PSPTO_0404	Psyr_4772	97.122	1.87098	1.94357	0	0	S	S	hypothetical protein PSPTO_0404	hypothetical protein Psyr_4772
PSPTO_0405	Psyr_4771	91.628	0.41101	0.600273	8.5e-67	1.15e-186	O	O	peptide methionine sulfoxide reductase	methionine sulfoxide reductase A
PSPTO_0406	Psyr_4770	96.433	-1.42393	-1.34721	0	0	T	T	sensory box/GGDEF domain/EAL domain-containing protein	PAS:GGDEF
PSPTO_0407	Psyr_4769	95.022	0.0625911	-0.702821	0.308749	7.39e-66	P	P	drug resistance transporter, EmrB/QacA family	major facilitator transporter
PSPTO_0408	Psyr_4768	90.476	0.0389319	-0.417835	0.264372	4.74e-47	S	S	hypothetical protein PSPTO_0408	hypothetical protein Psyr_4768
PSPTO_0409	Psyr_4767	94.167	0.110896	0.087497	0.000452147	0.00157589	S	S	TldD/PmbA family protein	C69 family peptidase
PSPTO_0410	Psyr_4766	98.555	0.577157	0.830268	1.16e-64	2.95e-176	E	E	threonine aldolase, low-specificity	threonine aldolase
PSPTO_0411	Psyr_4765	90.213	0.774932	-0.507458	4.73e-37	2.39e-10	S	S	membrane protein	hypothetical protein Psyr_4765
PSPTO_0412	Psyr_4764	98.492	2.14896	1.2734	0	0	S	S	hypothetical protein PSPTO_0412	hypothetical protein Psyr_4764
PSPTO_0413	Psyr_4762	97.638	0.888846	0.827458	1.66e-266	1.84e-288	T	T	hypothetical protein PSPTO_0413	hypothetical protein Psyr_4762
PSPTO_0414	Psyr_4761	95.926	0.997564	1.15317	4.12e-243	9.4e-294	L	L	formamidopyrimidine-DNA glycosylase	formamidopyrimidine-DNA glycosylase
PSPTO_0415	Psyr_4760	92.857	1.0925	1.01301	3.6e-289	0	S	S	hypothetical protein PSPTO_0415	hypothetical protein Psyr_4760
PSPTO_0416	Psyr_4759	97.59	1.27689	1.03052	0	4.33e-282	C	C	ferredoxin	4Fe-4S ferredoxin
PSPTO_0417	Psyr_4758	99.371	1.49465	1.09114	0	0	H	H	pantetheine-phosphate adenylyltransferase	phosphopantetheine adenylyltransferase
PSPTO_0418	Psyr_2579	50.212	-0.528153	-0.344827	7.53e-22	2.92e-10	C	C	coniferyl aldehyde dehydrogenase	aldehyde dehydrogenase
PSPTO_0419	Psyr_4757	89.498	0.761623	0.307772	1.43e-195	1.73e-27	K	K	TetR family transcriptional reguator	regulatory protein, TetR
PSPTO_0420	Psyr_4756	90.141	0.505963	0.13325	1.61e-108	4.8e-08	P	P	rhodanese-like domain-containing protein	3-mercaptopyruvate sulfurtransferase
PSPTO_0421	Psyr_4755	89.157	-0.157672	-0.333291	4.89e-07	2e-28	S	S	alpha/beta fold family hydrolase	alpha/beta fold family hydrolase
PSPTO_0424	Psyr_4754	95.876	-0.441341	-1.51724	1.41e-18	2.44e-139	L	L	methyltransferase	hypothetical protein Psyr_4754
PSPTO_0425	Psyr_4753	91.348	-0.197541	0.0319284	8.35e-12	0.252708	O	O	hypothetical protein PSPTO_0425	insulinase-like:peptidase M16, C-terminal, partial
PSPTO_0426	Psyr_4752	97.333	0.724888	1.25087	8.25e-164	0	O	O	peptidase, M16 family	insulinase-like:peptidase M16, C-terminal, partial
PSPTO_0427	Psyr_4751	86.99	0.92649	0.538283	0	2.12e-179	U	U	signal recognition particle-docking protein FtsY	cell division transporter substrate-binding protein FtsY
PSPTO_0428	Psyr_4750	98.655	0.354934	-0.428122	1.4e-33	8.91e-40	D	D	cell division ATP-binding protein FtsE	ABC transporter
PSPTO_0429	Psyr_4749	97.093	-0.769623	-0.810999	1.58e-155	1e-172	D	D	putative protein insertion permease FtsX	hypothetical protein Psyr_4749
PSPTO_0430	Psyr_4748	99.296	1.43085	1.22681	0	0	K	K	RNA polymerase sigma-32 factor	RNA polymerase factor sigma-32
PSPTO_0431	Psyr_4743	95.763	2.20142	1.68248	0	0	M	M	monofunctional biosynthetic peptidoglycan transglycosylase	monofunctional biosynthetic peptidoglycan transglycosylase
PSPTO_0432	Psyr_4742	94.444	0.61074	0.281913	5.52e-14	7.79e-06	S	S	hypothetical protein PSPTO_0432	hypothetical protein Psyr_4742
PSPTO_0433	Psyr_4741	92.424	1.49055	0.29212	5.93e-225	4.3e-18	H	H	thiamine biosynthesis protein ThiS	sulfur carrier protein ThiS
PSPTO_0434	Psyr_4740	99.242	1.64399	0.473201	0	9.27e-145	H	H	thiazole biosynthesis protein ThiG	thiazole synthase
PSPTO_0435	Psyr_4739	95.492	1.36841	0.315923	0	1.7e-40	S	S	tRNA (guanine-N(7)-)-methyltransferase	tRNA (guanine-N(7)-)-methyltransferase
PSPTO_0436	Psyr_4738	95.455	1.41468	0.343989	0	3.35e-33	S	S	hypothetical protein PSPTO_0436	hypothetical protein Psyr_4738
PSPTO_0437	Psyr_4737	96.471	1.50691	1.12294	1.72e-127	1.71e-109	H	H	dihydrofolate reductase	dihydrofolate reductase
PSPTO_0438	Psyr_4736	90.196	0.792623	1.14889	9.47e-36	2.01e-108	S	S	hypothetical protein PSPTO_0438	hypothetical protein Psyr_4736
PSPTO_0439	Psyr_4735	93.29	0.450189	0.958446	1.46e-21	7.03e-99	S	S	hypothetical protein PSPTO_0439	HSR1-like GTP-binding protein
PSPTO_0440	Psyr_4734	99.492	0.521799	0.958941	3.29e-06	8.02e-13	K	K	regulatory protein BetI	transcriptional regulator BetI
PSPTO_0441	Psyr_4733	98.367	0.32873	1.24284	3.61e-11	6.79e-78	C	C	betaine aldehyde dehydrogenase BADH	betaine aldehyde dehydrogenase
PSPTO_0443	Psyr_4732	98.239	0.219154	0.189329	1.84e-05	0.00166524	E	E	choline dehydrogenase	choline dehydrogenase
PSPTO_0444	Psyr_4731	92.442	-0.625578	-1.07342	0.0111226	1.34e-83	K	K	RNA polymerase sigma-70 family protein	RNA polymerase sigma factor
PSPTO_0445	Psyr_4730	85.41	-0.540713	-0.803808	0.000219564	5.81e-63	P, T	T	regulatory protein	FecR protein
PSPTO_0446	Psyr_4729	96.552	-0.150966	0.0727036	0.357995	0.347406	S	S	membrane protein	PepSY-associated TM helix
PSPTO_0447	Psyr_4728	75	-0.760609	-0.264449	0.0120337	0.14028	S	S	hypothetical protein PSPTO_0447	hypothetical protein Psyr_4728
PSPTO_0448	Psyr_4727	92.611	-0.248334	-0.629093	2.33e-10	1.27e-45	O	O	glutathione S-transferase	glutathione S-transferase
PSPTO_0451	Psyr_4725	95.21	-0.494815	0.897125	8.18e-20	1.34e-98	O	O	hypothetical protein PSPTO_0451	hypothetical protein Psyr_4725
PSPTO_0452	Psyr_4724	90.785	0.929875	1.20345	5.01e-150	2.58e-248	I	I	putative acyltransferase	acyltransferase
PSPTO_0453	Psyr_4722	90.374	-0.343106	2.04049	3.59e-19	0	S	S	hypothetical protein PSPTO_0453	hypothetical protein Psyr_4722
PSPTO_0454	Psyr_4719	78.947	-1.35773	-1.37437	5.22e-195	3.27e-21	S	S	hypothetical protein PSPTO_0454	hypothetical protein Psyr_4719
PSPTO_0455	Psyr_4718	98.992	-0.978683	-1.53314	2.84790900585878e-317	0	C	C	glutathione-independent formaldehyde dehydrogenase	zinc-containing alcohol dehydrogenase superfamily protein
PSPTO_0456	Psyr_4717	97.895	-0.712713	-0.554667	2.81e-73	1.62e-16	F	F	formyltetrahydrofolate deformylase	formyltetrahydrofolate deformylase
PSPTO_0457	Psyr_4716	93.81	-1.36294	-1.0825	3.03e-42	7.29e-19	E	E	sarcosine oxidase, gamma subunit	sarcosine oxidase subunit gamma
PSPTO_0458	Psyr_4715	97.416	-2.36188	-1.03684	0	3.84e-58	E	E	sarcosine oxidase, alpha subunit	sarcosine oxidase subunit alpha
PSPTO_0459	Psyr_4714	94.898	-1.36627	-0.655569	1.99e-23	6.77e-06	E	E	sarcosine oxidase subunit delta	sarcosine oxidase, delta subunit, heterotetrameric
PSPTO_0460	Psyr_4713	99.038	-1.55251	-1.01144	2.26e-91	8.72e-19	E	E	sarcosine oxidase, beta subunit	sarcosine oxidase subunit beta
PSPTO_0461	Psyr_4712	97.842	-2.22229	-1.04953	1.04e-85	6.42e-20	E	E	serine hydroxymethyltransferase	serine hydroxymethyltransferase
PSPTO_0462	Psyr_4711	97.959	-0.314383	-0.417916	5.67e-09	2.8e-12	E	E	glycine/betaine/L-proline ABC transporter, ATP-binding subunit	glycine betaine/L-proline transporter ATP-binding subunit
PSPTO_0463	Psyr_4710	99.644	-0.543663	0.171317	2.85e-16	0.00589031	E	E	glycine/betaine/L-proline ABC transporter, permease protein	binding-protein dependent transport system inner membrane protein
PSPTO_0464	Psyr_4709	98.413	-0.258131	2.36404	2.03e-08	0	E	E	glycine betaine/L-proline ABC transporter, periplasmic substrate-binding protein	substrate-binding region of ABC-type glycine betaine transport system
PSPTO_0465	Psyr_4708	97.82	-1.2288	-1.42565	6.32e-85	1.75e-288	K	K	AraC family transcriptional regulator	AraC family transcriptional regulator
PSPTO_0466	Psyr_4706	91.867	0.110729	-0.220257	0.10467	0.050766	N, T	N, T	methyl-accepting chemotaxis protein	histidine kinase, HAMP region: chemotaxis sensory transducer
PSPTO_0468	Psyr_4705	94.805	0.618971	1.63038	9.88e-18	2.44e-170	S	S	hypothetical protein PSPTO_0468	hypothetical protein Psyr_4705
PSPTO_0469	Psyr_4704	95.918	1.42962	2.06624	1.28e-141	0	S	S	hypothetical protein PSPTO_0469	hypothetical protein Psyr_4704
PSPTO_0470	Psyr_4703	91.561	2.26801	3.82319	0	0	L	L	exonuclease	exonuclease
PSPTO_0471	Psyr_4702	95.981	3.55489	5.71048	0	0	T	T	nucleotidyltransferase	cyclic nucleotide-binding protein
PSPTO_0472	Psyr_4701	93.077	-0.058621	-0.132528	0.131587	4.36e-07	S	S	response regulator	response regulator receiver
PSPTO_0479	Psyr_4969	47.5	0.337349	-2.9701	0.261473	2.05e-132	S	S	hypothetical protein PSPTO_0479	hypothetical protein Psyr_4969
PSPTO_0480	Psyr_4700	95.436	-0.0528669	-0.0548316	0.00113436	0.00140469	C	C	malate synthase G	malate synthase G
PSPTO_0481	Psyr_4699	88.372	0.459166	0.151991	3.74e-26	0.00341541	E	E	ACT domain-containing protein	amino acid-binding protein
PSPTO_0483	Psyr_4698	91.864	1.16928	0.0540134	5.71e-106	0.36529	S	S	rarD protein	RarD protein
PSPTO_0484	Psyr_4697	97.222	0.744552	0.220642	9.98e-101	4.24e-12	S	S	hypothetical protein PSPTO_0484	serine/threonine protein kinase
PSPTO_0485	Psyr_4696	91.74	-0.270168	0.0945663	0.0513426	0.563134	K	K	LacI family transcriptional regulator	periplasmic binding protein/LacI transcriptional regulator
PSPTO_0486	Psyr_4695	96.997	-0.152108	0.00273791	0.285641	1	P	P	ABC transporter substrate-binding protein	extracellular solute-binding protein
PSPTO_0487	Psyr_4694	95.502	-0.535747	-0.193928	0.0037389	0.422486	P	P	ABC transporter permease	binding-protein dependent transport system inner membrane protein
PSPTO_0488	Psyr_4693	98.485	-0.148955	-0.523146	0.42372	0.0222843	P	P	ABC transporter permease	binding-protein dependent transport system inner membrane protein
PSPTO_0489	Psyr_4692	93.948	0.351913	-0.0605201	9.4e-05	0.703295	E	E	ABC transporter ATP-binding protein	ABC transporter
PSPTO_0490	Psyr_4691	94.585	-0.32967	-0.335605	0.0202308	0.000780873	S	S	Ser/Thr protein phosphatase family protein	metallophosphoesterase
PSPTO_0491	Psyr_4690	92.79	0.0270029	-0.107433	0.735812	0.168382	S	S	Tat (twin-arginine translocation) pathway signal sequence domain-containing protein	twin-arginine translocation pathway signal
PSPTO_0492	Psyr_4689	88.538	0.92085	0.303569	1.16e-58	3.31e-06	K	K	molybdate transport regulator ModE	Fis family molybdenum-binding protein
PSPTO_0493	Psyr_4688	84.836	-0.757119	-0.141627	4.51e-06	0.195375	S	S	competence protein ComF	phosphoribosyltransferase
PSPTO_0494	Psyr_4687	98.295	0.300105	0.689008	1.39e-193	0	H	H	biotin synthetase	biotin synthase
PSPTO_0495	Psyr_4686	94.949	-0.351664	-1.24233	4.25e-60	0	H	H	8-amino-7-oxononanoate synthase	8-amino-7-oxononanoate synthase
PSPTO_0496	Psyr_4685	91.77	0.15961	-1.49484	1.64e-07	3.11e-293	I	I	bioH protein	bioH protein
PSPTO_0497	Psyr_4684	89.552	-0.128352	-2.19624	2.82e-05	0	H	H	biotin synthesis protein BioC	biotin synthesis protein BioC
PSPTO_0498	Psyr_4683	84.513	-0.142006	-2.38991	1.19e-06	0	H	H	dethiobiotin synthetase	dithiobiotin synthetase
PSPTO_0499	Psyr_4682	89.796	0.0550708	-1.85505	0.00441234	0	s	s	hypothetical protein PSPTO_0499	hypothetical protein Psyr_4682
PSPTO_0500	Psyr_4681	97.671	0.51696	-0.976406	3.02e-161	0	I	I	acyl-CoA dehydrogenase family protein	acyl-CoA dehydrogenase
PSPTO_0505	Psyr_4678	93.953	-0.0172199	-0.487756	0.846379	9.91e-47	T	T	diguanylate cyclase	GGDEF
PSPTO_0506	Psyr_4677	93.412	0.428971	0.719365	5.71e-69	5.63e-157	I	I	acyl-CoA dehydrogenase family protein	acyl-CoA dehydrogenase
PSPTO_0507	Psyr_4676	100	-1.3416	-1.8417	1.99e-92	0	S	S	hypothetical protein PSPTO_0507	hypothetical protein Psyr_4676
PSPTO_0508	Psyr_4675	88.633	-0.394896	-1.14248	2.17e-26	6.08e-278	E	E	hypothetical protein PSPTO_0508	peptidase S9, prolyl oligopeptidase active site region
PSPTO_0509	Psyr_4674	95.887	-0.709697	-0.620602	2.67e-69	8.77e-90	S	S	coenzyme PQQ synthesis protein E	pyrroloquinoline quinone biosynthesis protein PqqE
PSPTO_0510	Psyr_4673	82.979	-0.709021	-0.453114	4.34e-30	6.06e-19	H	H	coenzyme PQQ synthesis protein D	pyrroloquinoline quinone biosynthesis protein PqqD
PSPTO_0511	Psyr_4672	98.8	-1.13196	-0.614279	3.6e-113	3.23e-60	H	H	coenzyme PQQ synthesis protein C	pyrroloquinoline quinone biosynthesis protein PqqC
PSPTO_0512	Psyr_4671	98.02	-0.710402	-0.294353	5.41e-63	5.16e-16	H	H	coenzyme PQQ synthesis protein B	pyrroloquinoline quinone biosynthesis protein PqqB
PSPTO_0513	Psyr_4670	100	2.73883	0.772881	0	1.19e-51	S	S	coenzyme PQQ synthesis protein A	coenzyme PQQ synthesis protein PqqA
PSPTO_0514	Psyr_4669	70.619	0.698862	-0.195393	8.21e-107	2.84e-07	H	H	coenzyme PQQ synthesis protein F	insulinase-like:peptidase M16, C-terminal, partial
PSPTO_0517	Psyr_4668	87.121	-0.355629	-0.226626	1.73e-06	0.001482	S	S	hydrolase	nitrilase/cyanide hydratase and apolipoprotein N-acyltransferase
PSPTO_0518	Psyr_4667	98.529	-0.15814	0.132484	0.00326371	0.0650665	E	E	tryptophan 2-monooxygenase	tryptophan synthase subunit alpha
PSPTO_0519	Psyr_4666	95.205	-0.213812	0.647225	0.00531674	7.36e-21	K	K	AsnC family transcriptional regulator	helix-turn-helix, Fis-type
PSPTO_0520	Psyr_4665	95.251	0.574883	0.968875	2.88e-29	2.66e-114	S	S	membrane protein	hypothetical protein Psyr_4665
PSPTO_0523	Psyr_4664	83.065	0.384551	0.203969	2.16e-17	3.39e-08	S	S	Fic family protein	filamentation induced by cAMP protein fic
PSPTO_0536	Psyr_4642	87.394	1.54031	1.99639	0	0	T	T	sensory box/GGDEF domain/EAL domain-containing protein	PAS:GGDEF
PSPTO_0537	Psyr_4641	99.188	2.17099	1.29216	0	0	K	K	RNA polymerase sigma-70 factor	RNA polymerase sigma factor RpoD
PSPTO_0538	Psyr_4640	96.933	0.577572	-0.16217	3.52e-131	4.77e-13	L	L	DNA primase	DNA primase
PSPTO_0539	Psyr_4639	100	1.8711	1.03613	0	0	J	J	30S ribosomal protein S21	30S ribosomal protein S21
PSPTO_0540	Psyr_4638	97.654	1.78061	0.86316	1.16e-243	4.95e-243	O	O	O-sialoglycoprotein endopeptidase	DNA-binding/iron metalloprotein/AP endonuclease
PSPTO_0541	Psyr_4637	91.146	0.871823	0.37517	1.34e-85	1.18e-35	S	S	membrane protein	glycerol-3-phosphate acyltransferase PlsY
PSPTO_0542	Psyr_4636	97.436	1.0571	0.507715	7.76e-42	1.37e-39	H	H	dihydroneopterin aldolase	dihydroneopterin aldolase
PSPTO_0543	Psyr_4635	94.253	0.244091	0.738933	0.00180537	1.71e-74	H	H	2-amino-4-hydroxy-6-hydroxymethyldihydropteridine pyrophosphokinase	7,8-dihydro-6-hydroxymethylpterin-pyrophosphokinase
PSPTO_0544	Psyr_4634	95.098	1.32229	1.098	0	0	J	J	tRNA nucleotidyltransferase	multifunctional tRNA nucleotidyl transferase/2\'3\'-cyclic phosphodiesterase/2\'nucleotidase/phosphatase
PSPTO_0545	Psyr_4633	98.077	-4.11318	-3.88507	0	0	S	S	SpoVR like family protein	SpoVR family protein
PSPTO_0546	Psyr_4632	98.818	-4.1441	-4.40711	0	0	S	S	hypothetical protein PSPTO_0546	hypothetical protein Psyr_4632
PSPTO_0547	Psyr_4631	98.75	-3.01795	-2.45891	0	0	T	T	hypothetical protein PSPTO_0547	PrkA serine kinase
PSPTO_0548	Psyr_4630	89.623	-0.0136715	-1.20213	0.7768	7.56e-168	P	P	thiosulfate sulfurtransferase	thiosulfate sulfurtransferase
PSPTO_0549	Psyr_4629	89.86	-0.226465	-1.1278	1.38e-08	1.01e-229	F	F	bis(5\'-nucleosyl)-tetraphosphatase, symmetrical	diadenosine tetraphosphatase
PSPTO_0550	Psyr_4628	92.857	-0.433903	-1.17549	2.73e-23	4.84e-189	P	P	apaG protein	ApaG protein
PSPTO_0551	Psyr_4627	96.642	-1.31112	-3.50145	7.89e-202	0	J	J	dimethyladenosine transferase	dimethyladenosine transferase
PSPTO_0552	Psyr_4626	95.745	-0.830697	-2.56045	6.85e-150	0	H	H	pyridoxal phosphate biosynthetic protein PdxA	4-hydroxythreonine-4-phosphate dehydrogenase
PSPTO_0553	Psyr_4625	93.925	-0.369711	-1.36702	5.32e-97	0	O	O	peptidyl-prolyl cis-trans isomerase SurA	PpiC-type peptidyl-prolyl cis-trans isomerase
PSPTO_0554	Psyr_4624	93.702	0.46923	-0.174898	0	1.62e-129	M	M	organic solvent tolerance protein	organic solvent tolerance protein
PSPTO_0555	Psyr_4623	94.135	-0.297449	-0.0246544	2e-20	0.455205	S	S	hypothetical protein PSPTO_0555	aminoglycoside phosphotransferase
PSPTO_0556	Psyr_4622	91.429	-0.223902	-0.243673	3.6e-09	3.68e-13	M	M	nucleotidyltransferase family protein	nucleotidyl transferase
PSPTO_0557	Psyr_4621	88.189	-0.799848	-0.323174	1.63e-90	2.62e-15	O	O	DnaJ-like protein DjlA	heat shock protein DnaJ, N-terminal, partial
PSPTO_0558	Psyr_4620	81.437	-0.742499	0.438154	1.54e-84	6.84e-48	S	S	hypothetical protein PSPTO_0558	hypothetical protein Psyr_4620
PSPTO_0559	Psyr_4619	93.731	-0.165985	-0.429112	0.0020372	1.42e-13	T	T	sensory box histidine kinase	PAS
PSPTO_0560	Psyr_4618	99.043	0.615369	-0.0889076	2.08e-18	0.11368	T	T	LuxR family DNA-binding response regulator	LuxR response regulator receiver
PSPTO_0562	Psyr_4615	98.396	-0.315855	0.935075	4.43e-05	4.67e-56	E	E	polyamine ABC transporter ATP-binding protein	spermidine/putrescine ABC transporter ATP-binding subunit
PSPTO_0563	Psyr_4614	98.256	-1.00852	-0.434714	3.2e-87	3.31e-16	G	G	polyamine ABC transporter periplasmic polyamine-binding protein	extracellular solute-binding protein
PSPTO_0564	Psyr_4613	98.072	-1.03107	-1.07981	7.2e-40	2.72e-31	P	P	polyamine ABC transporter permease	binding-protein dependent transport system inner membrane protein
PSPTO_0565	Psyr_4612	97.07	-0.709903	-1.09669	8.33e-17	5.79e-30	E	E	polyamine ABC transporter permease	binding-protein dependent transport system inner membrane protein
PSPTO_0566	Psyr_4611	99.107	2.22136	1.345	0	0	G	G	ribulose-phosphate 3-epimerase	ribulose-phosphate 3-epimerase
PSPTO_0567	Psyr_4610	96.241	1.80766	1.26727	0	0	S	S	phosphoglycolate phosphatase	phosphoglycolate phosphatase
PSPTO_0568	Psyr_4609	96.755	1.52294	1.35054	0	0	E	E	anthranilate synthase, component I	anthranilate synthase component I
PSPTO_0569	Psyr_4606	91.719	-1.43343	-1.23065	0	0	I	I	autotransporting lipase, GDSL family	Outer membrane autotransporter barrel
PSPTO_0570	Psyr_4605	96.591	1.5581	2.34566	3e-231	2.15097901770383e-317	S	S	transcriptional regulator PrtN	transcriptional regulator PrtN
PSPTO_0571	Psyr_4603	96.279	0.943248	1.23779	1.84e-99	0	K	K	repressor protein c2	peptidase
PSPTO_0573	Psyr_4599	97.674	-0.433579	1.2221	1.85e-05	2.42e-26	S	S	hypothetical protein PSPTO_0573	hypothetical protein Psyr_4599
PSPTO_0574	Psyr_4598	91.964	-0.524632	1.46397	5.18e-05	2.46e-32	S	S	lipoprotein	lipoprotein
PSPTO_0575	Psyr_4597	91.837	-0.6097	1.97971	4.86e-12	5.59e-124	s	s	hypothetical protein PSPTO_0575	hypothetical protein Psyr_4597
PSPTO_0576	Psyr_4596	88.71	-0.83798	1.35734	1.99e-18	4.29e-67	S	S	hypothetical protein PSPTO_0576	hypothetical protein Psyr_4596
PSPTO_0577	Psyr_4595	95.582	-0.574728	0.637624	7.32e-46	8.56e-76	S	S	tail sheath protein	bacteriophage Mu tail sheath
PSPTO_0578	Psyr_4594	86.087	-0.665219	1.06777	8.94e-15	6.07e-46	S	S	hypothetical protein PSPTO_0578	hypothetical protein Psyr_4594
PSPTO_0579	Psyr_4593	95.918	-0.619852	1.09493	1e-12	1.03e-57	S	S	sigma factor domain protein	sigma factor domain-containing protein
PSPTO_0580	Psyr_4592	88.579	-0.566757	0.502417	7.44e-27	2.03e-15	S	S	tail tape measure protein	Phage tail tape measure protein TP901, core region
PSPTO_0581	Psyr_4591	89.316	-0.186674	0.308146	0.00307171	8.62e-05	L	L	DNA circulation protein	hypothetical protein Psyr_4591
PSPTO_0584	Psyr_4319	71.287	0.0328914	0.387842	0.744208	4.24e-08	K	K	Sir2 family transcriptional regulator	silent information regulator protein Sir2
PSPTO_0588	Psyr_1889	90.826	-4.94435	-4.24159	0	0			type III effector HopH1	type III effector HopH1
PSPTO_0591	Psyr_2761	92.219	-0.148528	-0.140838	0.0193125	0.0167869	L	L	impB/mucB/samB family protein	DNA-directed DNA polymerase
PSPTO_0592	Psyr_4581	95.477	0.399643	1.36404	2.75e-68	0	E, H	E, H	anthranilate synthase component II	anthranilate synthase component II
PSPTO_0593	Psyr_4580	96.562	0.899613	1.28462	0	0	E	E	anthranilate phosphoribosyltransferase	anthranilate phosphoribosyltransferase
PSPTO_0594	Psyr_4579	89.568	0.697966	0.579378	0	3.98e-180	E	E	indole-3-glycerol phosphate synthase	indole-3-glycerol-phosphate synthase
PSPTO_0595	Psyr_4578	86.58	-0.0640397	-0.230665	0.0241759	3.7e-11	H	H	hypothetical protein PSPTO_0595	hypothetical protein Psyr_4578
PSPTO_0596	Psyr_4577	92.056	-0.202943	-0.270427	0.000683071	1.49e-07	T	T	catabolite gene activator Crp	cAMP-regulatory protein
PSPTO_0597	Psyr_4576	97.857	0.527298	0.615155	6.05e-99	1.3e-111	O	O	OsmC/Ohr family protein	OsmC-like protein
PSPTO_0598	Psyr_4575	99.621	1.39932	0.935711	0	0	E	E	S-adenosylmethionine decarboxylase	S-adenosylmethionine decarboxylase
PSPTO_0599	Psyr_4574	93.953	1.70823	1.49153	0	0	H	H	hypothetical protein PSPTO_0599	hypothetical protein Psyr_4574
PSPTO_0600	Psyr_4573	97.321	0.686459	-0.532824	4.12e-134	2.51e-175	F, G	F, G	HIT family protein	histidine triad (HIT) protein
PSPTO_0601	Psyr_4572	96.887	0.35953	0.0699396	2.19e-15	0.103495	S	S	short chain dehydrogenase/reductase family oxidoreductase	Short-chain dehydrogenase/reductase SDR
PSPTO_0602	Psyr_4571	64.078	0.448775	-0.143942	3.88e-31	7.26e-05	S	S	hypothetical protein PSPTO_0602	hypothetical protein Psyr_4571
PSPTO_0603	Psyr_4570	95.775	1.15233	0.505985	4.29e-138	1.21e-46	S	S	hypothetical protein PSPTO_0603	hypothetical protein Psyr_4570
PSPTO_0604	Psyr_4569	98.256	0.281697	-0.215491	4.54e-57	6.91e-33	E	E	N-acetyl-gamma-glutamyl-phosphate reductase	N-acetyl-gamma-glutamyl-phosphate reductase
PSPTO_0605	Psyr_4568	100	-0.162646	-0.0187264	2.24e-09	0.36898	C	C	HesB/YadR/YfhF family protein	iron-sulfur cluster insertion protein ErpA
PSPTO_0606	Psyr_4567	92.416	-1.19887	-2.02253	0	0	O	O	hypothetical protein PSPTO_0606	anhydro-N-acetylmuramic acid kinase
PSPTO_0607	Psyr_4566	94.316	-0.501408	-1.31119	1.36e-181	0	M	M	peptidase, M23/M37 family	peptidase M23B
PSPTO_0609	Psyr_4565	97.015	0.264998	0.0731262	3.44e-33	0.00021908	J	J	tyrosyl-tRNA synthetase	tyrosyl-tRNA synthetase
PSPTO_0610	Psyr_4564	87.461	-0.373074	0.489653	6.48e-11	2.79e-37	H	H	birA bifunctional protein	biotin--protein ligase
PSPTO_0611	Psyr_4563	85.542	-0.127006	0.384917	0.0190367	5.28e-21	K	K	pantothenate kinase	pantothenate kinase
PSPTO_0612	Psyr_4562	83.099	-0.0942791	-0.230591	0.109798	1.5e-05	S	S	hypothetical protein PSPTO_0612	hypothetical protein Psyr_4562
PSPTO_0613	Psyr_4561	97.541	0.650765	0.858974	0	0	U	U	preprotein translocase subunit SecE	preprotein translocase subunit SecE
PSPTO_0614	Psyr_4560	100	1.19707	1.28283	0	0	K	K	transcription antitermination protein NusG	transcription antitermination protein NusG
PSPTO_0615	Psyr_4559	100	1.4855	1.25408	0	0	J	J	50S ribosomal protein L11	50S ribosomal protein L11
PSPTO_0616	Psyr_4558	99.567	1.65774	1.40257	0	0	J	J	50S ribosomal protein L1	50S ribosomal protein L1
PSPTO_0617	Psyr_4557	99.398	1.49206	0.532948	0	0	J	J	50S ribosomal protein L10	50S ribosomal protein L10
PSPTO_0618	Psyr_4556	96.694	1.84258	0.592457	0	0	J	J	50S ribosomal protein L7/L12	50S ribosomal protein L7/L12
PSPTO_0619	Psyr_4555	99.337	-1.24674	-2.57168	0	0	K	K	DNA-directed RNA polymerase subunit beta	DNA-directed RNA polymerase subunit beta
PSPTO_0620	Psyr_4554	99.643	-1.51691	-3.52329	0	0	K	K	DNA-directed RNA polymerase subunit beta\'	DNA-directed RNA polymerase subunit beta\'
PSPTO_0621	Psyr_4553	100	0.765297	0.629392	0	0	J	J	30S ribosomal protein S12	30S ribosomal protein S12
PSPTO_0622	Psyr_4552	99.359	0.755609	0.546419	0	0	J	J	30S ribosomal protein S7	30S ribosomal protein S7
PSPTO_0623	Psyr_4551	98.431	0.414268	-0.468296	0	0	J	J	translation elongation factor G	elongation factor G
PSPTO_0624	Psyr_4550	96.725	0.462491	-0.953736	0	0	J	J	translation elongation factor Tu	elongation factor Tu
PSPTO_0625	Psyr_4549	100	1.73315	1.20906	0	0	J	J	30S ribosomal protein S10	30S ribosomal protein S10
PSPTO_0626	Psyr_4548	99.526	1.28281	1.11642	0	0	J	J	50S ribosomal protein L3	50S ribosomal protein L3
PSPTO_0627	Psyr_4547	100	1.08031	0.926392	0	0	J	J	50S ribosomal protein L4	50S ribosomal protein L4
PSPTO_0628	Psyr_4546	100	0.93796	0.888092	0	0	J	J	50S ribosomal protein L23	50S ribosomal protein L23
PSPTO_0629	Psyr_4545	99.27	1.10733	0.667625	0	0	J	J	50S ribosomal protein L2	50S ribosomal protein L2
PSPTO_0630	Psyr_4544	98.901	0.619407	0.55979	0	0	J	J	30S ribosomal protein S19	30S ribosomal protein S19
PSPTO_0631	Psyr_4543	100	0.398838	0.488914	0	0	J	J	50S ribosomal protein L22	50S ribosomal protein L22
PSPTO_0632	Psyr_4542	100	0.503373	0.335566	0	0	J	J	30S ribosomal protein S3	30S ribosomal protein S3
PSPTO_0633	Psyr_4541	100	0.443965	0.149016	0	1.98e-67	J	J	50S ribosomal protein L16	50S ribosomal protein L16
PSPTO_0634	Psyr_4540	100	0.605706	0.0503139	3.90833927960736e-312	9.69e-05	J	J	50S ribosomal protein L29	50S ribosomal protein L29
PSPTO_0635	Psyr_4539	100	0.500393	-0.0116966	0	0.748957	J	J	30S ribosomal protein S17	30S ribosomal protein S17
PSPTO_0636	Psyr_4538	100	0.453103	0.0542151	0	1.19e-09	J	J	50S ribosomal protein L14	50S ribosomal protein L14
PSPTO_0637	Psyr_4537	99.038	0.397499	0.14001	1.49e-252	1.49e-32	J	J	50S ribosomal protein L24	50S ribosomal protein L24
PSPTO_0638	Psyr_4536	98.883	0.446946	0.193332	0	4.96e-114	J	J	50S ribosomal protein L5	50S ribosomal protein L5
PSPTO_0639	Psyr_4535	99.01	0.893089	0.194924	0	3.11e-59	J	J	30S ribosomal protein S14	30S ribosomal protein S14
PSPTO_0640	Psyr_4534	100	1.61829	0.708211	0	0	J	J	30S ribosomal protein S8	30S ribosomal protein S8
PSPTO_0641	Psyr_4533	97.175	1.36351	0.481234	0	0	J	J	50S ribosomal protein L6	50S ribosomal protein L6
PSPTO_0642	Psyr_4532	100	1.18981	0.397838	0	0	J	J	50S ribosomal protein L18	50S ribosomal protein L18
PSPTO_0643	Psyr_4531	100	1.31896	0.191672	0	1.99e-206	J	J	30S ribosomal protein S5	30S ribosomal protein S5
PSPTO_0644	Psyr_4530	100	1.08967	0.133895	0	1.6e-65	J	J	50S ribosomal protein L30	50S ribosomal protein L30
PSPTO_0645	Psyr_4529	100	0.911722	-0.000490567	0	0.193793	J	J	50S ribosomal protein L15	50S ribosomal protein L15
PSPTO_0646	Psyr_4528	100	0.562264	-0.453586	0	0	S	S	preprotein translocase subunit SecY	preprotein translocase subunit SecY
PSPTO_0648	Psyr_4527	100	0.83036	0.246056	0	0	J	J	30S ribosomal protein S13	30S ribosomal protein S13
PSPTO_0649	Psyr_4526	100	0.985348	0.302647	0	0	J	J	30S ribosomal protein S11	30S ribosomal protein S11
PSPTO_0650	Psyr_4525	100	1.182	0.180423	0	1.42e-235	J	J	30S ribosomal protein S4	30S ribosomal protein S4
PSPTO_0651	Psyr_4524	100	1.11131	0.0437197	0	1.25e-28	S	S	DNA-directed RNA polymerase subunit alpha	DNA-directed RNA polymerase subunit alpha
PSPTO_0652	Psyr_4523	98.438	1.24346	0.318117	0	0	J	J	50S ribosomal protein L17	50S ribosomal protein L17
PSPTO_0653	Psyr_4521	98.052	1.70211	-0.0652523	0	0.0260208	P	P	bacterioferritin	bacterioferritin
PSPTO_0654	Psyr_4520	98.647	0.206007	0.128215	3.39e-16	2.45e-13	L	L	excinuclease ABC subunit A	excinuclease ABC subunit A
PSPTO_0655	Psyr_4519	96.552	1.79251	1.3124	0	0	G	G	major facilitator family transporter	major facilitator transporter
PSPTO_0656	Psyr_4518	94.709	0.942209	1.06783	0	0	L	L	single-stranded DNA-binding protein	single-stranded DNA-binding protein
PSPTO_0657	Psyr_0129	84.848	0.0591484	-0.325824	0.33985	8.56e-07	S	S	hypothetical protein PSPTO_0657	hypothetical protein Psyr_0129
PSPTO_0659	Psyr_4507	93.878	0.714537	0.0338367	7.16e-198	0.114904	G	G	inositol monophosphatase family protein	inositol monophosphatase
PSPTO_0660	Psyr_4506	94.862	0.498438	-0.0333469	1.16e-13	0.504783	C	C	glycerophosphoryl diester phosphodiesterase	glycerophosphodiester phosphodiesterase
PSPTO_0661	Psyr_4505	87.228	-0.0105795	-0.723041	0.966057	8.6e-23	E	P	glycerol-3-phosphate ABC transporter, ATP-binding protein	ABC transporter
PSPTO_0662	Psyr_4504	92.593	-0.20155	-0.601764	0.166754	2.6e-10	P	P	glycerol-3-phosphate ABC transporter permease	binding-protein dependent transport system inner membrane protein
PSPTO_0663	Psyr_4503	93.581	-0.129745	-0.0461237	0.311808	0.745443	P	P	glycerol-3-phosphate ABC transporter permease	binding-protein dependent transport system inner membrane protein
PSPTO_0664	Psyr_4502	80.866	0.389232	0.142012	0.000190635	0.410427	P	P	glycerol-3-phosphate ABC transporter substrate-binding protein	extracellular solute-binding protein
PSPTO_0665	Psyr_4501	94.681	0.578404	0.0610385	3.61e-33	0.270218	K	K	ROK family protein	ROK
PSPTO_0667	Psyr_0120	89.453	0.300727	0.424206	1.44e-08	9.44e-17	I, Q	I, Q	short-chain dehydrogenase/reductase family oxidoreductase	short-chain dehydrogenase
PSPTO_0671	Psyr_4483	93.75	-0.13689	-0.329818	0.0125938	3.53e-06	P	P	TonB-dependent receptor	TonB-dependent receptor:TonB-dependent receptor
PSPTO_0672	Psyr_4482	92.537	-0.497651	#N/A	0.0021286	#N/A	U	U	TonB system transport protein ExbD	#N/A
PSPTO_0673	Psyr_4481	95.217	-0.239504	-0.458344	0.0870869	0.0341506	U	U	TonB system transport protein ExbB	MotA/TolQ/ExbB proton channel
PSPTO_0674	Psyr_4480	71.852	-0.148805	-0.573277	0.394294	0.0487268	M	M	tonB domain protein	hypothetical protein Psyr_4480
PSPTO_0675	Psyr_4478	90.37	-1.70639	-0.945507	4.62e-101	8.72e-55	S	S	arylesterase	Alpha/beta hydrolase fold
PSPTO_0676	Psyr_4477	91.44	-0.541121	0.0168261	1.6e-37	0.807418	M	M	mechanosensitive ion channel family protein	MscS mechanosensitive ion channel
PSPTO_0677	Psyr_4476	97.603	0.517115	0.313944	7.46e-65	3.83e-63	M	M	lipopolysaccharide biosynthesis protein	dTDP-4-dehydrorhamnose reductase
PSPTO_0678	Psyr_4475	93.528	0.71547	0.157582	4.91e-109	4.92e-12	M	M	NAD-dependent epimerase/dehydratase family protein	NAD-dependent epimerase/dehydratase
PSPTO_0679	Psyr_4473	88.596	0.852252	0.292777	3.15e-100	1.3e-11	M	M	outer membrane protein OmpW	OmpW
PSPTO_0680	Psyr_4472	98.276	0.864725	0.24276	7.83e-151	3.65e-11	S	S	lipoprotein	lipoprotein
PSPTO_0681	Psyr_4471	96.2	1.25471	-0.0830736	0	0.0284185	V	V	permease	hypothetical protein Psyr_4471
PSPTO_0682	Psyr_4470	95.763	1.347	0.0806474	0	0.0517473	V	V	ABC transporter ATP-binding protein	ABC transporter
PSPTO_0683	Psyr_4469	95.897	1.71072	0.873688	0	5.58e-139	S	S	hypothetical protein PSPTO_0683	hypothetical protein Psyr_4469
PSPTO_0684	Psyr_4468	86.429	0.0836882	-0.670189	0.358676	7.44e-11	s	s	hypothetical protein PSPTO_0684	hypothetical protein Psyr_4468
PSPTO_0685	Psyr_4467	88.136	0.390582	0.0387982	5.99e-15	0.461513	S	S	hypothetical protein PSPTO_0685	hypothetical protein Psyr_4467
PSPTO_0686	Psyr_4466	94.828	0.873025	0.645307	8.49e-237	1.34e-132	O	O	thioredoxin	thioredoxin
PSPTO_0687	Psyr_4465	93.548	0.724695	0.12551	1.62e-42	0.000970654	S	S	hypothetical protein PSPTO_0687	hypothetical protein Psyr_4465
PSPTO_0688	Psyr_4464	91.946	1.20211	0.330839	2.46e-99	2.35e-33	S	S	lipoprotein	lipoprotein
PSPTO_0689	Psyr_4463	98.701	2.44147	1.16936	0	0	K	K	hypothetical protein PSPTO_0689	transcriptional regulator NrdR
PSPTO_0690	Psyr_4462	92.623	2.02022	0.982177	0	0	H	H	riboflavin biosynthesis protein RibD	riboflavin biosynthesis protein RibD:riboflavin-specific deaminase, C-terminal, partial
PSPTO_0691	Psyr_4461	98.182	2.34161	1.23608	0	0	H	H	riboflavin synthase subunit alpha	riboflavin synthase subunit alpha
PSPTO_0692	Psyr_4460	97.796	1.8642	0.796649	0	0	H	H	bifunctional 3,4-dihydroxy-2-butanone 4-phosphate synthase/GTP cyclohydrolase II-like protein	bifunctional 3,4-dihydroxy-2-butanone 4-phosphate synthase/GTP cyclohydrolase II-like protein
PSPTO_0693	Psyr_4459	100	0.778684	0.602954	3.69e-194	1.76392210050116e-314	S	S	6,7-dimethyl-8-ribityllumazine synthase	6,7-dimethyl-8-ribityllumazine synthase
PSPTO_0694	Psyr_4458	98.788	0.4551	0.397394	1.9e-77	7.38e-160	K	K	N utilization substance protein B	transcription antitermination protein NusB
PSPTO_0695	Psyr_4457	86.293	0.246376	-0.132762	9.03e-09	2.04e-06	H	H	thiamine monophosphate kinase	thiamine monophosphate kinase
PSPTO_0696	Psyr_4456	98.19	1.37187	0.737641	0	1.35e-201	H	H	GTP cyclohydrolase II	GTP cyclohydrolase II
PSPTO_0697	Psyr_4455	92.029	1.21843	1.28279	1.87e-214	7.25930653434544e-319	S	S	hypothetical protein PSPTO_0697	hypothetical protein Psyr_4455
PSPTO_0698	Psyr_0604	96.355	1.1979	1.50599	0	0	H	H	deoxyxylulose-5-phosphate synthase	1-deoxy-D-xylulose-5-phosphate synthase
PSPTO_0699	Psyr_0605	92.881	1.60513	0.703685	0	2e-268	H	H	geranyltranstransferase	polyprenyl synthetase
PSPTO_0700	Psyr_0606	98.765	1.902	0.566861	0	4.67e-92	L	L	exodeoxyribonuclease VII small subunit	exodeoxyribonuclease VII small subunit
PSPTO_0701	Psyr_0607	90.181	0.407832	0.0848729	3.14e-26	0.0459843	E	E	cystathionine beta-lyase	cystathionine beta-lyase
PSPTO_0702	Psyr_0608	86.136	-1.00338	-0.620103	2.17e-88	1.42e-39	S	S	hypothetical protein PSPTO_0702	hypothetical protein Psyr_0608
PSPTO_0703	Psyr_0609	93.929	-0.872604	-0.71502	2.94e-167	1.22e-169	O	O	putative S-transferase	glutathione S-transferase YghU
PSPTO_0704	Psyr_0610	82.558	-0.469821	0.496202	0.00261502	0.0238659	V	V	O-antigen ABC transporter, permease protein	hypothetical protein Psyr_0610
PSPTO_0705	Psyr_0611	91.88	-0.54833	0.620013	0.0185106	0.00330224	G, M	G, M	O-antigen ABC transporter, ATP-binding protein	ABC transporter
PSPTO_0706	Psyr_0612	88.8	-0.509879	-0.0307865	0.000450673	0.873702	M	M	lipopolysaccharide biosynthesis protein	nucleotidyl transferase
PSPTO_0707	Psyr_0613	82.266	-0.825415	-0.234759	1.81e-13	0.000900037	s	s	hypothetical protein PSPTO_0707	hypothetical protein Psyr_0613
PSPTO_0708	Psyr_0614	90.094	-0.904657	-0.5283	3.49e-16	3.49e-07	G	G	HAD-superfamily hydrolase	HAD family hydrolase
PSPTO_0709	Psyr_0615	83.333	-0.77661	-0.641811	4.4e-15	0.000312139	M	M	hypothetical protein PSPTO_0709	hypothetical protein Psyr_0615
PSPTO_0710	Psyr_0616	83.673	-1.05139	-0.287523	3.37e-24	0.214929	S	S	hypothetical protein PSPTO_0710	hypothetical protein Psyr_0616
PSPTO_0711	Psyr_0617	84.095	-1.23886	-0.335698	1.71e-68	1.19e-05	S	S	hypothetical protein PSPTO_0711	hypothetical protein Psyr_0617
PSPTO_0712	Psyr_0618	81	-0.68771	-0.191521	9.39e-06	0.0718904	S	S	hypothetical protein PSPTO_0712	hypothetical protein Psyr_0618
PSPTO_0713	Psyr_0619	79.539	-0.348218	-1.12933	0.000215146	4.22e-104	S	S	hypothetical protein PSPTO_0713	WavE lipopolysaccharide synthesis
PSPTO_0714	Psyr_0620	86.825	-0.311152	-0.134528	2.33e-10	2.86e-12	S	S	autotransporter	Outer membrane autotransporter barrel
PSPTO_0715	Psyr_0621	74.242	0.157674	-1.07995	0.018176	1.05e-60	S	S	hypothetical protein PSPTO_0715	hypothetical protein Psyr_0621
PSPTO_0717	Psyr_0622	92.208	0.779067	-0.811221	2.18e-18	7.36e-10	K	K	DNA-binding protein	helix-hairpin-helix DNA-binding motif-containing protein
PSPTO_0721	Psyr_0623	91.77	0.825435	1.32828	4.76e-21	2.95e-30	K	K	transcriptional regulator	peptidase S24, S26A and S26B
PSPTO_0722	Psyr_0624	97.143	2.28835	1.24982	0	0	C	C	inorganic pyrophosphatase	inorganic pyrophosphatase
PSPTO_0723	Psyr_0625	88.06	1.36876	0.683474	8.46e-195	3.05e-46	S	S	hypothetical protein PSPTO_0723	hypothetical protein Psyr_0625
PSPTO_0724	Psyr_0626	95.349	2.46402	1.44179	0	1.66e-274	S	S	DedA family protein	hypothetical protein Psyr_0626
PSPTO_0726	Psyr_0627	91.844	-0.634573	-0.816779	1.45e-36	1.32e-78	E	E	ethanolamine ammonia-lyase, light subunit	ethanolamine ammonia-lyase small subunit
PSPTO_0727	Psyr_0628	98.276	-0.237976	-0.215519	1.5e-13	7.78e-14	E	E	ethanolamine ammonia-lyase, heavy subunit	ethanolamine ammonia lyase large subunit
PSPTO_0728	Psyr_0629	98.617	0.606686	2.70054	0	0	C	C	aldehyde dehydrogenase family protein	aldehyde dehydrogenase
PSPTO_0729	Psyr_0630	96.882	0.773335	1.11376	4.5e-285	0	M	M	UDP-N-acetylmuramate:L-alanyl-gamma-D-glutamyl-meso-diaminopimelate ligase	UDP-N-acetylmuramate:L-alanyl-gamma-D-glutamyl-meso-diaminopimelate ligase
PSPTO_0730	Psyr_0631	98.565	0.21834	0.714525	8.61e-10	2.58e-104	H	H	aromatic acid decarboxylase	aromatic acid decarboxylase
PSPTO_0731	Psyr_0632	88.298	-0.0410228	-0.136168	0.452002	0.0384196	S	S	lipoprotein	hypothetical protein Psyr_0632
PSPTO_0732	Psyr_0633	90.61	0.101103	-0.451488	0.00283209	4.38e-43	G, M	G, M	hypothetical protein PSPTO_0732	hypothetical protein Psyr_0633
PSPTO_0733	Psyr_0634	93.739	-0.0116273	-0.0185511	0.626443	0.378877	S	S	MORN repeat-containing protein	MORN motif-containing protein
PSPTO_0734	Psyr_0635	89.404	0.330867	0.264887	9.06e-10	0.00616288	I	I	MaoC-like domain protein	MaoC-like dehydratase
PSPTO_0735	Psyr_0636	91.597	1.16943	1.05827	3.9e-90	5.07e-96	S	S	LrgA family protein	LrgA protein
PSPTO_0736	Psyr_0637	94.958	0.644233	1.10008	2.67e-73	3.71e-193	M	M	membrane protein	LrgB-like protein
PSPTO_0737	Psyr_0638	92.857	0.363646	0.65106	2.69e-34	1.81e-111	O	O	ATP-dependent protease La domain-containing protein	peptidase S16, lon N-terminal, partial
PSPTO_0738	Psyr_0639	88.235	0.555107	0.476297	6.59e-38	6.13e-44	S	S	lipoprotein	lipoprotein
PSPTO_0739	Psyr_0640	89.151	0.49692	0.409772	2.82e-29	6.03e-27	S	S	lipoprotein	lipoprotein
PSPTO_0740	Psyr_0641	94.118	0.698917	0.384347	3.44e-79	4.02e-33	S	S	smtA protein	smtA protein
PSPTO_0741	Psyr_0642	97.03	0.423454	0.588827	1.01e-17	7.43e-31	S	S	hypothetical protein PSPTO_0741	hypothetical protein Psyr_0642
PSPTO_0742	Psyr_0643	87.368	-1.66098	-0.0743736	2.1e-123	0.325769	I	I	MaoC-like domain protein	MaoC-like dehydratase
PSPTO_0743	Psyr_0644	95.787	-1.299	0.662916	3.83e-137	3.45e-34	I	I	3-ketoacyl-(acyl-carrier-protein) reductase	3-ketoacyl-ACP reductase
PSPTO_0744	Psyr_0645	95.765	-0.83805	1.338	8.08e-45	3.21e-84	I	I	acetyl-CoA acetyltransferase	acetyl-CoA acetyltransferase
PSPTO_0745	Psyr_0646	90.541	0.279318	0.425261	8.98e-05	1.47e-13	S	S	hypothetical protein PSPTO_0745	hypothetical protein Psyr_0646
PSPTO_0746	Psyr_0647	89.462	0.870837	0.0983456	1.5e-105	0.00433911	S	S	hypothetical protein PSPTO_0746	hypothetical protein Psyr_0647
PSPTO_0747	Psyr_0648	94.578	1.09647	-1.06273	6.55e-132	2.15e-254	S	S	transporter	transporter
PSPTO_0748	Psyr_0650	97.987	0.449632	-0.191809	1.56e-103	1.36e-26	T	T	RIO1 family protein	hypothetical protein Psyr_0650
PSPTO_0749	Psyr_0653	88.636	1.59634	2.41263	0	0	K	K	heavy metal-dependent transcriptional regulator	regulatory protein, MerR
PSPTO_0750	Psyr_0654	91.667	2.74532	3.44552	0	0	P	P	copper-translocating P-type ATPase	copper-translocating P-type ATPase
PSPTO_0751	Psyr_0655	90.476	0.539258	0.32096	7.18e-31	1.28e-11	S	S	hypothetical protein PSPTO_0751	hypothetical protein Psyr_0655
PSPTO_0752	Psyr_0656	83.077	3.41046	4.3805	0	0	P	P	copZ protein	heavy metal transport/detoxification protein
PSPTO_0753	Psyr_0657	94.724	2.44735	1.31575	0	4.78e-266	P	P	Bcr/CflA family multidrug resistance transporter	Bcr/CflA subfamily drug resistance transporter
PSPTO_0754	Psyr_0658	93.472	1.05584	0.876294	1.51e-299	4.54e-98	C	C	alcohol dehydrogenase	zinc-containing alcohol dehydrogenase superfamily protein
PSPTO_0755	Psyr_0659	93.16	0.311613	0.88683	0.000182733	1.3e-34	S	S	LysR family transcriptional regulator	regulatory protein LysR
PSPTO_0756	Psyr_0660	90	1.01302	1.43245	2.77e-34	1.84e-44	K	K	transcriptional regulator	regulatory protein ArsR
PSPTO_0757	Psyr_0661	97.161	0.777455	1.94032	4.78e-92	0	F	F	adenosine deaminase	adenosine deaminase
PSPTO_0758	Psyr_0662	92.835	-1.10817	-0.379278	5.42e-44	6.93e-05	S	S	2OG-Fe(II) oxygenase family oxidoreductase	2OG-Fe(II) oxygenase
PSPTO_0759	Psyr_0663	97.802	-0.352187	-0.0491163	1.31e-06	0.574344	S	S	bmp family protein	basic membrane lipoprotein
PSPTO_0760	Psyr_0664	93.916	1.30138	-0.972631	6.75e-52	2.23e-48	P	P	iron(III) dicitrate transport system, ATP-binding protein FecE	iron-dicitrate transporter ATP-binding subunit
PSPTO_0761	Psyr_0665	95.963	1.08997	-0.340746	1.41e-41	2.54e-07	P	P	iron(III) dicitrate transport system, permease protein FecD	transport system permease protein
PSPTO_0762	Psyr_0666	95.988	1.38832	0.968227	6.56e-106	2.87e-114	P	P	iron-dicitrate transporter permease subunit	iron-dicitrate transporter permease subunit
PSPTO_0763	Psyr_0667	96.405	1.68682	1.22946	1.46e-183	0	P	P	iron(III) dicitrate transport system, periplasmic iron-binding protein FecB	iron-dicitrate transporter substrate-binding subunit
PSPTO_0764	Psyr_0668	96.73	0.45362	0.597137	3.31e-07	7.01e-41	P	P	calcium/proton antiporter	Sodium/calcium exchanger membrane region
PSPTO_0765	Psyr_0669	95.565	0.911763	0.417909	5.16e-45	1.35e-13	F	F	hydroxydechloroatrazine ethylaminohydrolase	hydroxydechloroatrazine ethylaminohydrolase
PSPTO_0766	Psyr_0670	91.286	0.897332	0.936231	3.42e-131	5.99e-245	S	S	short chain dehydrogenase	short chain dehydrogenase
PSPTO_0767	Psyr_0671	99.351	-0.157861	0.159641	0.265122	0.23819	S	S	ABC transporter permease	inner-membrane translocator
PSPTO_0768	Psyr_0672	98.634	0.0984928	0.755404	0.5377	2.72e-08	S	S	ABC transporter permease	inner-membrane translocator
PSPTO_0769	Psyr_0673	95.358	-0.224251	1.82033	0.0592412	7.99e-51	S	S	ABC transporter ATP-binding protein	ABC transporter
PSPTO_0770	Psyr_0674	94.792	0.701356	0.0623224	5.28e-19	0.308121	S	S	hypothetical protein PSPTO_0770	hypothetical protein Psyr_0674
PSPTO_0771	Psyr_0675	96.818	-0.0824968	-0.280781	0.171878	7.13e-11	K	K	TetR family transcriptional regulator	regulatory protein, TetR
PSPTO_0772	Psyr_0676	94.624	-0.210615	0.367793	0.0019633	2.01e-08	F	F	xanthine/uracil permease family protein	xanthine/uracil permease family protein
PSPTO_0773	Psyr_0677	93.137	0.267949	0.0297755	0.00127699	0.695282	K	K	LysR family transcriptional regulator	regulatory protein LysR
PSPTO_0774	Psyr_0678	95.536	1.35989	2.93145	1.46e-178	0	E	E	beta-alanine--pyruvate aminotransferase	beta alanine--pyruvate transaminase
PSPTO_0775	Psyr_0679	95.976	-0.0885076	3.01361	0.197376	0	C	C	methylmalonate-semialdehyde dehydrogenase	methylmalonate-semialdehyde dehydrogenase
PSPTO_0776	Psyr_0680	94.301	-0.291473	-0.137443	2.22e-17	1.05e-08	L	L	exodeoxyribonuclease V subunit gamma	exodeoxyribonuclease V subunit RecC
PSPTO_0777	Psyr_0681	93.171	-0.921363	-1.2161	2.81e-152	0	L	L	exodeoxyribonuclease V subunit beta	exodeoxyribonuclease V subunit beta
PSPTO_0778	Psyr_0682	92.539	-1.08755	-1.87367	4.43e-100	0	L	L	exodeoxyribonuclease V subunit alpha	exodeoxyribonuclease V subunit alpha
PSPTO_0781	Psyr_0688	95.223	-0.354383	0.0558015	1.2e-07	0.396	K	K	LysR family transcriptional regulator	regulatory protein LysR
PSPTO_0782	Psyr_0689	95.866	-0.744112	0.573415	3.06e-16	6.35e-17	C	C	methylmalonate-semialdehyde dehydrogenase	methylmalonate-semialdehyde dehydrogenase
PSPTO_0783	Psyr_0690	91.525	-0.545843	0.165767	4.11e-14	0.0744022	I	I	3-hydroxyisobutyrate dehydrogenase	3-hydroxyisobutyrate dehydrogenase
PSPTO_0787	Psyr_0691	98.087	-0.0840852	-1.41449	0.00421307	0	E	E	gamma-glutamyltranspeptidase	gamma-glutamyltranspeptidase
PSPTO_0788	Psyr_0692	91.373	-0.70888	-2.30312	2.35e-15	2.7e-141	P	P	phosphonate ABC transporter, permease protein	binding-protein dependent transport system inner membrane protein
PSPTO_0789	Psyr_0693	94.545	0.394833	-0.729414	0.00186437	9.96e-13	P	P	phosphonate ABC transporter, permease protein	binding-protein dependent transport system inner membrane protein
PSPTO_0790	Psyr_0694	90.566	1.5823	0.334576	6.38e-151	2.84e-12	P	P	phosphonate ABC transporter, ATP-binding protein	ABC transporter
PSPTO_0791	Psyr_0695	96.82	2.17789	1.01391	0	4.88e-238	P	P	phosphonate ABC transporter periplasmic phosphonate-binding protein	extracellular solute-binding protein
PSPTO_0793	Psyr_0696	94.186	1.69031	0.558285	0	1.08e-85	E	E	selenide, water dikinase	selenophosphate synthetase
PSPTO_0794	Psyr_0697	91.257	1.20409	-0.0282128	4.4e-160	0.459982	S	S	hypothetical protein PSPTO_0794	tRNA 2-selenouridine synthase
PSPTO_0795	Psyr_0698	90.909	1.5032	-0.346708	3.1e-160	8.4e-05	S	S	membrane protein
PSPTO_0796	Psyr_0700	97.826	2.80537	1.04938	0	0	H	H	octylprenyl diphosphate synthase	trans-hexaprenyltranstransferase
PSPTO_0797	Psyr_0701	99.029	1.39622	1.65819	0	0	J	J	50S ribosomal protein L21	50S ribosomal protein L21
PSPTO_0798	Psyr_0702	100	1.7787	1.78665	0	0	S	S	50S ribosomal protein L27	50S ribosomal protein L27
PSPTO_0799	Psyr_0703	97.789	2.23993	1.40983	0	0	S	S	GTP-binding protein, GTP1/Obg family	GTPase ObgE
PSPTO_0800	Psyr_0704	98.118	0.733004	0.920948	1.15e-248	0	E	E	glutamate 5-kinase	gamma-glutamyl kinase
PSPTO_0801	Psyr_0705	94.872	0.78964	0.918624	1.51e-130	7.63e-205	S	S	creA protein	CreA
PSPTO_0802	Psyr_0707	100	2.47061	1.37691	0	0	J	J	30S ribosomal protein S20	30S ribosomal protein S20
PSPTO_0804	Psyr_0708	97.852	1.23013	0.598024	2.07e-125	2.07e-68	S	S	membrane protein, MviN family	virulence factor MVIN-like
PSPTO_0805	Psyr_0709	95.779	1.34104	1.2588	0	0	H	H	riboflavin biosynthesis protein RibF	bifunctional riboflavin kinase/FMN adenylyltransferase
PSPTO_0806	Psyr_0710	97.455	1.35701	0.571087	0	0	J	J	isoleucyl-tRNA synthetase	isoleucyl-tRNA synthetase
PSPTO_0807	Psyr_0711	91.071	0.785514	-0.682259	4.79e-199	1.01e-119	M, U	M, U	lipoprotein signal peptidase	lipoprotein signal peptidase
PSPTO_0808	Psyr_0712	99.367	0.907655	-0.847747	1.01e-293	1.45e-179	O	O	FKBP-type peptidyl-prolyl cis-trans isomerase	peptidylprolyl isomerase, FKBP-type
PSPTO_0809	Psyr_0713	98.095	0.774143	-0.931804	2.63e-222	4.98e-235	I	I	hydroxymethylbutenyl pyrophosphate reductase	4-hydroxy-3-methylbut-2-enyl diphosphate reductase
PSPTO_0810	Psyr_0714	79.394	1.17957	-0.353576	3.88e-114	7.26e-09	U	U	type IV pilus biogenesis protein	type IV pilus biosis protein
PSPTO_0811	Psyr_0715	86.624	-1.29338	0.50288	0	1.5e-31	U	U	pillin	pillin
PSPTO_0812	Psyr_0716	80.702	-0.805375	0.76067	4.35e-76	5.04e-55	U	U	hypothetical protein PSPTO_0812	type IV pilus assembly protein PilV
PSPTO_0813	Psyr_0717	91.064	-0.617321	0.489788	3.01e-51	5.25e-37	U	U	hypothetical protein PSPTO_0813	type IV pilus assembly protein PilW
PSPTO_0814	Psyr_0718	82.738	-0.523837	0.183237	1.28e-31	7.96e-05	S	S	hypothetical protein PSPTO_0814	type IV pilus assembly protein PilX
PSPTO_0815	Psyr_0719	90.084	-1.69637	-0.4614	0	1.36e-97	N, U	N, U	type IV pilus-associated protein	type IV pilus-associated protein
PSPTO_0816	Psyr_0720	88.722	-2.00116	-0.171379	0	6.54e-07	U	U	type IV pilus biogenesis protein	fimbrial protein pilin
PSPTO_0817	Psyr_0721	90.959	-1.74946	-0.234022	0	3.3e-16	E	C	oxidoreductase, FAD-binding protein	FAD dependent oxidoreductase
PSPTO_0820	Psyr_2194	79.09	-0.675555	-0.378029	1.22e-34	2.98e-05	P	P	AcrB/AcrD/AcrF family protein	acriflavin resistance protein
PSPTO_0821	Psyr_2193	61.243	0.396314	0.396113	0.000146097	5.26e-07	M	M	RND family efflux transporter MFP subunit	secretion protein HlyD
PSPTO_0822	Psyr_2192	58.247	0.201357	0.576185	0.000468018	2.02e-36	K	K	TetR family transcriptional regulator	regulatory protein, TetR
PSPTO_0823	Psyr_0722	93.946	-0.451687	-0.752451	1.57e-19	9.92e-73	T	T	type 4 fimbriae expression regulatory protein pilR	helix-turn-helix, Fis-type
PSPTO_0824	Psyr_0723	90.207	0.20389	-0.0590167	0.000303582	0.113352	T	T	sensor protein PilS	type IV pilus-associated protein
PSPTO_0825	Psyr_0724	89.873	1.09673	0.203283	1e-44	3.27e-05	s	s	hypothetical protein PSPTO_0825	hypothetical protein Psyr_0724
PSPTO_0826	Psyr_0725	97.929	1.31356	1.53033	0	0	M	M	competence lipoprotein ComL	competence lipoprotein ComL
PSPTO_0827	Psyr_0726	98.75	1.9083	1.70308	0	0	J	J	ribosomal large subunit pseudouridine synthase D	pseudouridine synthase RluD
PSPTO_0828	Psyr_0727	88.43	1.47183	1.36066	1.69572905539191e-312	0	S	S	hypothetical protein PSPTO_0828	hypothetical protein Psyr_0727
PSPTO_0829	Psyr_0728	98.242	0.0125108	0.394203	0.722553	2.51e-27	O	O	clpB protein	ATPase AAA
PSPTO_0831	Psyr_0732	93.333	0.454362	0.611741	1.82e-30	0.00755196	S	S	hypothetical protein PSPTO_0831
PSPTO_0847	Psyr_1427	47.541	-0.82497	-0.599659	3.72e-21	8.4e-09	S	S	hypothetical protein PSPTO_0847	hypothetical protein Psyr_1427
PSPTO_0848	Psyr_1428	90.769	-0.684979	-0.498584	1.26e-49	1.48e-17	S	S	hypothetical protein PSPTO_0848	hypothetical protein Psyr_1428
PSPTO_0849	Psyr_1429	92.628	-0.72792	-0.7163	7.39e-48	3.44e-11	S	S	hypothetical protein PSPTO_0849	hypothetical protein Psyr_1429
PSPTO_0850	Psyr_1430	83.803	-0.881924	-0.51905	9.19e-19	0.000137965	S	S	hypothetical protein PSPTO_0850	hypothetical protein Psyr_1430
PSPTO_0851	Psyr_0766	80.503	-2.84789	-0.12404	0	0.363831	S	S	hypothetical protein PSPTO_0851	hypothetical protein Psyr_0766
PSPTO_0857	Psyr_1440	80.617	-0.300701	-0.731253	6.37e-10	3.43e-09	O	O	hypothetical protein PSPTO_0857	DSBA oxidoreductase
PSPTO_0858	Psyr_1441	91.919	0.00171815	-0.482072	0.995757	0.00966497	S	S	hypothetical protein PSPTO_0858	hypothetical protein Psyr_1441
PSPTO_0859	Psyr_1442	79.888	-0.525419	-1.08421	3.94e-71	3.76e-62	S	S	hypothetical protein PSPTO_0859	hypothetical protein Psyr_1442
PSPTO_0860	Psyr_1443	97.351	0.0495868	-1.66543	0.556667	3.95e-12	S	S	hypothetical protein PSPTO_0860	hypothetical protein Psyr_1443
PSPTO_0861	Psyr_1444	91.165	0.0935878	-1.18102	0.306213	9.35e-15	S	S	hypothetical protein PSPTO_0861	hypothetical protein Psyr_1444
PSPTO_0862	Psyr_1445	92.81	-0.0271663	-0.983352	0.859303	6.47e-11	S	S	hypothetical protein PSPTO_0862	hypothetical protein Psyr_1445
PSPTO_0863	Psyr_1446	90.09	-0.250038	-1.26262	0.0382124	6.34e-12	S	S	hypothetical protein PSPTO_0863	hypothetical protein Psyr_1446
PSPTO_0866	Psyr_1447	84.211	-1.17086	-0.448143	1.74e-16	0.0065631	S	S	hypothetical protein PSPTO_0866	hypothetical protein Psyr_1447
PSPTO_0867	Psyr_1448	94.262	-1.19212	-0.520716	3.2e-13	0.00371992	S	S	hypothetical protein PSPTO_0867	hypothetical protein Psyr_1448
PSPTO_0868	Psyr_1449	83.673	-0.800253	-0.327882	0.00139846	0.165985	S	S	hypothetical protein PSPTO_0868, partial	hypothetical protein Psyr_1449
PSPTO_0869	Psyr_1450	90.083	-1.25619	0.0276151	1.51e-17	0.952697	S	S	hypothetical protein PSPTO_0869	hypothetical protein Psyr_1450
PSPTO_0879	Psyr_1452	97.49	-0.951299	-0.727314	3.16e-115	6.04e-25	L	L	hypothetical protein PSPTO_0879	hypothetical protein Psyr_1452
PSPTO_0880	Psyr_1453	98.394	-0.422445	-0.74901	3.37e-09	1.75e-08	S	S	hypothetical protein PSPTO_0880	hypothetical protein Psyr_1453
PSPTO_0881	Psyr_1454	99.645	-0.319087	-0.594113	6.86e-13	3.72e-12	U	U	hypothetical protein PSPTO_0881	hypothetical protein Psyr_1454
PSPTO_0884	Psyr_0757	93.333	-0.0349427	-0.0875539	0.565017	0.0827892	K	K	LacI family transcriptional regulator	LacI transcriptional regulator
PSPTO_0885	Psyr_0758	88.415	-0.877381	-0.315027	2.49e-31	6.58e-05	G	G	sucrose-6-phosphate hydrolase	sucrose-6-phosphate hydrolase
PSPTO_0886	Psyr_0759	93.684	-0.318397	-0.304979	1.13e-05	0.0161284	G	G	maltose/maltodextrin ABC transporter ATP-binding protein	ABC transporter
PSPTO_0887	Psyr_0760	95.714	-1.05816	-0.530839	1.05e-30	0.000170327	P	P	sugar ABC transporter permease	binding-protein dependent transport system inner membrane protein
PSPTO_0888	Psyr_0761	94.688	-0.515359	-0.574522	2.16e-17	0.000328887	G	G	sugar ABC transporter permease	binding-protein dependent transport system inner membrane protein
PSPTO_0889	Psyr_0762	90.566	-0.168764	-0.0387739	0.00349805	0.788398	G	G	sugar ABC transporter periplasmic sugar-binding protein	extracellular solute-binding protein
PSPTO_0890	Psyr_0763	94.095	-0.353618	-0.261759	9.31e-08	0.00104777	G	G	sucrose porin	porin, LamB type
PSPTO_0891	Psyr_0768	97.619	-0.869695	0.218179	5.14e-16	0.00482132	S	S	hypothetical protein PSPTO_0891	hypothetical protein Psyr_0768
PSPTO_0901	Psyr_0778	75.676	-2.52872	-1.99039	0	5e-128			type III effector HopAG1	type III effector HopAG1
PSPTO_0905	Psyr_0779	82.436	-1.50104	-2.54476	5.51e-96	6.38698423004813e-319			type III effector HopAH1	type III effector HopAH1
PSPTO_0908	Psyr_0781	95.531	-0.623246	-0.95078	6.73e-24	4.65e-75	T	T	protein-glutamate methylesterase CheB	chemotaxis-specific methylesterase
PSPTO_0909	Psyr_0782	72.619	-0.997226	-0.619516	3.19e-15	1.08e-26	N, T	N, T	chemoreceptor glutamine deamidase CheD	chemoreceptor glutamine deamidase CheD
PSPTO_0910	Psyr_0783	91.078	-1.64926	-1.3792	2.48e-55	3.2e-132	N, T	N, T	chemotaxis protein methyltransferase CheR	protein-glutamate O-methyltransferase
PSPTO_0911	Psyr_0784	92.135	-1.96668	-2.48724	2.6e-43	1.61e-193	N, T	N, T	chemotaxis protein CheW	CheW-like protein
PSPTO_0912	Psyr_0785	89.292	-2.1083	-3.16944	2.78e-186	0	N, T	N, T	methyl-accepting chemotaxis protein	histidine kinase, HAMP region: chemotaxis sensory transducer
PSPTO_0913	Psyr_0786	88.794	-1.55651	-1.80658	9.76e-117	0	T	T	chemotaxis sensor histidine kinase CheA	CheW-like protein
PSPTO_0914	Psyr_0787	83.333	-1.7839	-1.48787	4.77e-59	3e-113	S	S	STAS domain-containing protein	sulfate transporter/antisigma-factor antagonist STAS
PSPTO_0915	Psyr_0788	99.18	-1.2113	-1.28263	2.6e-35	3.61e-128	T	T	chemotaxis protein CheY	response regulator receiver
PSPTO_0916	Psyr_0789	88.366	-1.17249	-1.30763	3.85e-69	6.2e-183	S	S	methyl-accepting chemotaxis protein	chemotaxis sensory transducer protein
PSPTO_0917	Psyr_0790	98.843	0.955578	0.378445	1.33e-215	4.95e-28	C	C	NADH dehydrogenase	FAD-dependent pyridine nucleotide-disulfide oxidoreductase
PSPTO_0919	Psyr_0791	95.402	0.702573	-0.538742	2.62e-50	6.27e-27	S	S	MOSC domain-containing protein	hypothetical protein Psyr_0791
PSPTO_0920	Psyr_0792	99.043	0.517552	-0.419749	3.03e-37	4.54e-28	S	S	hypothetical protein PSPTO_0920	hypothetical protein Psyr_0792
PSPTO_0922	Psyr_0794	97.101	-0.185571	-0.178891	3.55e-05	0.000178807	S	S	hypothetical protein PSPTO_0922	zinc-binding protein
PSPTO_0923	Psyr_0795	92.271	-0.17195	-0.599267	2.86e-06	5.94e-76	H	H	dephospho-CoA kinase	dephospho-CoA kinase
PSPTO_0924	Psyr_0796	94.828	-2.11641	-2.6867	0	0	N, O, U	N, O, U	type IV pilus prepilin peptidase PilD	prepilin peptidase
PSPTO_0925	Psyr_0797	92.346	-2.3942	-3.19862	0	0	U	U	type IV pilus biogenesis protein PilC	type II secretion system protein
PSPTO_0926	Psyr_0798	98.05	-0.489397	-1.90471	8.45e-139	0	U	U	type IV pilus biogenesis protein PilB	type II secretion system protein E
PSPTO_0927	Psyr_0799	42.105	0.0518147	-2.38331	0.000152083	0	U	U	type IV pilus biogenesis protein	fimbrial protein pilin
PSPTO_0932	Psyr_0800	95.804	-0.617944	-0.495996	2.32e-32	5.98e-16	S	S	hypothetical protein PSPTO_0932	hypothetical protein Psyr_0800
PSPTO_0933	Psyr_0801	93.373	0.144051	0.236877	9.47e-05	2.86e-06	S	S	hypothetical protein PSPTO_0933	hypothetical protein Psyr_0801
PSPTO_0934	Psyr_0802	92.67	-0.0612413	-0.111227	0.201394	0.0201759	O	O	trypsin domain-containing protein	peptidase S1, chymotrypsin
PSPTO_0935	Psyr_0803	94.96	0.15508	-0.391196	0.00859365	1.96e-08	S	S	hypothetical protein PSPTO_0935	hypothetical protein Psyr_0803
PSPTO_0936	Psyr_0804	95.238	-0.147173	-0.491495	0.0295048	2.19e-09	s	s	hypothetical protein PSPTO_0936	hypothetical protein Psyr_0804
PSPTO_0937	Psyr_0805	87.603	-0.105227	-0.861351	0.0909776	2.15e-29	S	S	hypothetical protein PSPTO_0937	hypothetical protein Psyr_0805
PSPTO_0938	Psyr_0806	96.203	0.416946	0.105206	5.46e-26	0.0111006	G	G	hypothetical protein PSPTO_0938	hypothetical protein Psyr_0806
PSPTO_0939	Psyr_0807	96.889	0.602284	0.370157	3.56e-119	8.26e-48	E	E	HAD-superfamily hydrolase	HAD family hydrolase
PSPTO_0940	Psyr_0808	94.898	0.300977	0.774055	2.76e-49	2.14e-191	T	T	tellurium resistance protein TerZ	stress protein
PSPTO_0941	Psyr_0809	92.02	-0.0791843	0.45318	1.26e-05	3.71e-84	T	T	tellurium resistance protein TerA	stress protein
PSPTO_0942	Psyr_0810	97.987	-0.236886	0.227178	1.29e-19	6.31e-10	P	P	tellurium resistance protein TerB	tellurite resistance TerB
PSPTO_0943	Psyr_0811	98.256	-0.622618	0.0767223	2.88e-281	7.5e-05	P	P	tellurium resistance protein TerC	integral membrane protein TerC
PSPTO_0944	Psyr_0812	90.052	-0.293483	-0.288306	1.09e-66	3.14e-60	T	T	tellurium resistance protein TerD	stress protein
PSPTO_0945	Psyr_0813	97.917	-0.250381	-0.173369	6.67e-57	2.02e-23	T	T	tellurium resistance protein TerE	stress protein
PSPTO_0947	Psyr_0814	98.361	0.872769	0.650334	9.33e-197	5.26e-43	S	S	hypothetical protein PSPTO_0947	hypothetical protein Psyr_0814
PSPTO_0948	Psyr_0815	95.035	1.25232	1.25442	0	3.16e-260	H	H	nicotinate-nucleotide pyrophosphorylase	nicotinate-nucleotide pyrophosphorylase
PSPTO_0949	Psyr_0816	91.611	-0.0925918	-0.719708	2.78e-05	1.83e-278	S	S	hypothetical protein PSPTO_0949	hypothetical protein Psyr_0816
PSPTO_0950	Psyr_0817	91.209	1.05613	0.85692	3.29e-132	2.6e-77	V	V	N-acetyl-anhydromuranmyl-L-alanine amidase	N-acetyl-anhydromuranmyl-L-alanine amidase
PSPTO_0951	Psyr_0818	90.975	1.34615	0.974528	0	1.15e-144	V	V	AmpE protein	AmpE protein
PSPTO_0952	Psyr_0819	80.952	0.185317	-0.626696	7.54e-07	7.04e-53	L	L	TatD family hydrolase	TatD-related deoxyribonuclease
PSPTO_0953	Psyr_0820	92.401	0.625692	-1.01976	2.67e-130	3.01e-208	K	K	DNA-binding transcriptional regulator FruR	DNA-binding transcriptional regulator FruR
PSPTO_0954	Psyr_0821	94.561	0.733523	0.494061	0	0	G	G	phosphoenolpyruvate-protein phosphotransferase,EI/HPr/EIIA components	phosphoenolpyruvate-protein phosphotransferase
PSPTO_0955	Psyr_0822	94.249	0.439313	0.147177	1.97e-188	8.67e-16	G	G	1-phosphofructokinase	1-phosphofructokinase
PSPTO_0956	Psyr_0823	93.664	-0.297243	-0.166573	4.42e-119	4.73e-33	G	G	phosphotransferase system, fructose-specific IIBC component	phosphotransferase system PTS, fructose-specific IIB subunit:PTS fructose IIC component
PSPTO_0957	Psyr_0824	94.133	0.190568	0.138679	9.39e-16	1.64e-11	I	I	acetyl-CoA acetyltransferase	acetyl-CoA acetyltransferase
PSPTO_0958	Psyr_0825	90.278	-0.451383	-1.52834	5.59e-21	2.19e-162	S	S	hypothetical protein PSPTO_0958	hypothetical protein Psyr_0825
PSPTO_0959	Psyr_0826	96.57	0.261893	-1.09269	2.93e-217	0	G	G	glucose-6-phosphate isomerase	glucose-6-phosphate isomerase
PSPTO_0960	Psyr_0827	91.135	1.83532	0.285804	0	6.69e-25	H	H	pantoate--beta-alanine ligase	pantoate--beta-alanine ligase
PSPTO_0961	Psyr_0828	94.361	2.18871	1.02796	0	0	H	H	3-methyl-2-oxobutanoate hydroxymethyltransferase	3-methyl-2-oxobutanoate hydroxymethyltransferase
PSPTO_0962	Psyr_0829	87.952	1.27185	0.915757	1.34e-196	2.57e-166	H	H	2-amino-4-hydroxy-6-hydroxymethyldihydropteridine pyrophosphokinase	7,8-dihydro-6-hydroxymethylpterin-pyrophosphokinase
PSPTO_0963	Psyr_0830	98.715	1.92454	1.2906	0	0	J	J	poly(A) polymerase	Poly(A) polymerase
PSPTO_0964	Psyr_0831	95.607	0.614088	-0.105916	1.36e-218	6.88e-12	T	T	sigma-54 dependent transcriptional regulator/response regulator	response regulator receiver:sigma-54 factor, interaction region
PSPTO_0965	Psyr_0832	98.778	1.09714	0.129757	1.34e-179	9.63e-07	T	T	sensor histidine kinase	PAS
PSPTO_0966	Psyr_0833	100	0.664206	0.289804	1.61e-09	6.2e-05	S	S	hypothetical protein PSPTO_0966	hypothetical protein Psyr_0833
PSPTO_0967	Psyr_0834	92.517	1.0422	0.640807	7.95e-99	1.7e-62	J	J	glutamyl-Q tRNA(Asp) synthetase	glutamyl-Q tRNA(Asp) synthetase
PSPTO_0968	Psyr_0095	87.764	1.63609	-0.223149	0	3.15e-05	S	S	ISPsy6, transposase	transposase IS4
PSPTO_0969	Psyr_0835	97.945	3.51954	0.925138	0	0	T	T	dnaK suppressor protein	hypothetical protein Psyr_0835
PSPTO_0970	Psyr_0836	95.361	1.05878	0.350669	1.2e-116	9.18e-12	E	E	class I and II aminotransferase	hypothetical protein Psyr_0836
PSPTO_0971	Psyr_0837	92.405	1.08766	0.194295	7.16e-86	0.00174894	S	S	sugar fermentation stimulation protein	sugar fermentation stimulation protein A
PSPTO_0972	Psyr_0838	80.952	0.639868	-0.0259146	3.12e-13	0.772219	P	P	iron-sulfur cluster-binding protein, Rieske family	Rieske (2Fe-2S) protein
PSPTO_0973	Psyr_0839	78.992	0.0956572	-0.0690288	0.408058	0.67293	F	F	deoxyribose-phosphate aldolase	deoxyribose-phosphate aldolase
PSPTO_0975	Psyr_0840	92.105	-0.458337	-1.62354	3.52e-52	0	S	S	pentapeptide repeat-containing protein	pentapeptide repeat-containing protein
PSPTO_0976	Psyr_0841	91.211	0.307103	0.428592	3.07e-52	3.38e-117	S	S	hypothetical protein PSPTO_0976	hypothetical protein Psyr_0841
PSPTO_0977	Psyr_0842	98.189	2.53156	1.53991	0	0	M	M	penicillin-binding protein	peptidoglycan glycosyltransferase
PSPTO_0978	Psyr_0843	90.688	1.25138	-0.156943	0	1.1e-13	s	s	hypothetical protein PSPTO_0978	TPR repeat-containing protein
PSPTO_0979	Psyr_0844	89.908	0.945254	-0.334283	1.35e-147	5.3e-24	S	S	hypothetical protein PSPTO_0979	hypothetical protein Psyr_0844
PSPTO_0980	Psyr_0845	88.406	0.497972	-0.306522	6.7e-29	8.42e-17	s	s	hypothetical protein PSPTO_0980	hypothetical protein Psyr_0845
PSPTO_0981	Psyr_0846	98.606	-0.27892	-1.07772	0	0	E	E	acetolactate synthase large subunit	acetolactate synthase 3 catalytic subunit
PSPTO_0982	Psyr_0847	100	-0.455639	-1.5436	0	0	E	E	acetolactate synthase small subunit	acetolactate synthase 3 regulatory subunit
PSPTO_0983	Psyr_0848	99.112	-0.487088	-1.96626	0	0	E	E	ketol-acid reductoisomerase	ketol-acid reductoisomerase
PSPTO_0984	Psyr_0849	98.577	1.44037	-0.200626	0	1.12e-24	I	I	CDP-diacylglycerol--serine O-phosphatidyltransferase	CDP-diacylglycerol--serine O-phosphatidyltransferase
PSPTO_0985	Psyr_0850	95.252	-0.405439	-0.329414	2.32e-16	7.39e-20	S	S	hypothetical protein PSPTO_0985	sulfite oxidase subunit YedY
PSPTO_0986	Psyr_0851	90.952	-1.16233	-0.606985	1.44e-44	1.46e-16	C	C	membrane protein	sulfite oxidase subunit YedZ
PSPTO_0988	Psyr_0853	98.509	1.08453	-0.255388	0	4.09e-30	s	s	hypothetical protein PSPTO_0988	hypothetical protein Psyr_0853
PSPTO_0989	Psyr_0854	98.298	1.30071	0.318572	1.59e-150	9.19e-17	s	s	hypothetical protein PSPTO_0989	hypothetical protein Psyr_0854
PSPTO_0990	Psyr_0855	97.412	1.48366	0.810783	1.19e-283	6.52e-164	s	s	hypothetical protein PSPTO_0990	hypothetical protein Psyr_0855
PSPTO_0991	Psyr_0856	90.299	1.71386	1.01238	0	2.19e-269	s	s	hypothetical protein PSPTO_0991	hypothetical protein Psyr_0856
PSPTO_0992	Psyr_0857	96.689	1.07348	1.19263	4.24e-129	8.71e-222	S	S	ribosomal-protein-alanine acetyltransferase	ribosomal-protein-alanine acetyltransferase
PSPTO_0993	Psyr_0858	89.63	-0.46409	0.606259	1.66e-12	9.23e-25	S	S	hypothetical protein PSPTO_0993	hypothetical protein Psyr_0858
PSPTO_0994	Psyr_0859	98.585	0.655011	0.962904	1.36e-81	9.46e-228	P	P	carbonic anhydrase	carbonate dehydratase
PSPTO_0995	Psyr_0860	91.756	0.45712	0.377196	1.03e-20	2.54e-11	S	S	methyl-accepting chemotaxis protein	histidine kinase, HAMP region: chemotaxis sensory transducer
PSPTO_0996	Psyr_0861	85.845	0.376836	-0.439239	2.25e-13	6.81e-13	S	S	HD domain-containing protein	metal-dependent phosphohydrolase
PSPTO_0997	Psyr_0862	75.632	0.163066	-0.18533	0.100078	0.0458725	I	I	acyltransferase family protein	acyltransferase 3
PSPTO_0998	Psyr_0863	93.548	2.41443	2.79279	0	0	P	P	alkylphosphonate utilization operon protein PhnA	PhnA protein
PSPTO_0999	Psyr_0865	92.857	1.48617	0.781698	0	2.6e-85	G	G	major facilitator family transporter	sugar efflux transporter
PSPTO_1000	Psyr_0866	99.582	0.908456	0.309467	0	2.87e-43	I	I	CDP-alcohol phosphatidyltransferase	phosphatidylcholine synthase
PSPTO_1001	Psyr_0867	87.332	0.742711	0.610588	9.58e-284	4.63e-135	s	s	hypothetical protein PSPTO_1001	hypothetical protein Psyr_0867
PSPTO_1003	Psyr_0869	93.617	0.661514	-0.669023	9.06e-42	5.51e-61	S	S	GNAT family acetyltransferase	N-acetyltransferase GCN5
PSPTO_1004	Psyr_0870	79.695	-0.53291	-2.18314	8.31e-12	0	T	T	diguanylate cyclase	diguanylate cyclase
PSPTO_1005	Psyr_0916	79.706	-0.532577	0.937846	9.3e-64	0	M	M	GDP-mannose 4,6-dehydratase	GDP-mannose 4,6-dehydratase
PSPTO_1008	Psyr_0871	90.16	-0.0998139	-1.53194	0.0455736	4.19e-278	S	S	methyl-accepting chemotaxis protein	hypothetical protein Psyr_0871
PSPTO_1010	Psyr_0872	90.057	-0.297329	-0.761054	0.00186667	8.06e-27	P	P	alkaline phosphatase D	alkaline phosphatase
PSPTO_1011	Psyr_0873	70.588	-0.409704	-0.0631612	0.0309854	0.635382	J	J	GNAT family acetyltransferase	N-acetyltransferase GCN5
PSPTO_1012	Psyr_0874	99.259	-0.248187	0.0605771	0.338242	0.875583	U	U	TonB system transport protein	biopolymer transport protein ExbD/TolR
PSPTO_1013	Psyr_0875	85.824	-0.513534	-0.553153	0.00199403	0.0028959	M	M	tonB domain protein	hypothetical protein Psyr_0875
PSPTO_1014	Psyr_0876	95.263	-0.750948	-0.483232	1.38e-41	2.94e-07	P	P	TonB-dependent receptor	TonB-dependent receptor:TonB-dependent receptor, C-terminal, partial
PSPTO_1015	Psyr_1888	94.606	0.271859	-1.46928	3.05e-21	3.51e-69	L	L	integrase/recombinase XerC
PSPTO_1023	Psyr_0877	91.758	-0.908098	-0.256986	0.000905389	0.158355	S	S	MotA/TolQ/ExbB proton channel family protein	MotA/TolQ/ExbB proton channel
PSPTO_1024	Psyr_0878	86.058	-0.0101878	-0.307431	1	0.0447261	I	I	phospholipase D	phospholipase D/transphosphatidylase
PSPTO_1025	Psyr_0880	93.059	1.31924	1.19652	0	0	M	M	transglycosylase	MltA:3D
PSPTO_1034	Psyr_0881	84.091	-0.739027	0.466177	3.01e-21	0.00407802	S	S	cell morphology protein	hypothetical protein Psyr_0881
PSPTO_1035	Psyr_0883	85.808	-1.4185	0.223551	5.87e-133	0.00121423	s	s	colicin/pyosin nuclease family protein	S-type Pyocin
PSPTO_1037	Psyr_0884	88.816	0.751881	-0.547029	5.71e-09	2.65e-05	S	S	hypothetical protein PSPTO_1037	hypothetical protein Psyr_0884
PSPTO_1038	Psyr_0885	95.302	0.620546	-0.600793	4e-12	1.05e-06	S	S	hypothetical protein PSPTO_1038	hypothetical protein Psyr_0885
PSPTO_1039	Psyr_0886	94.012	-0.667823	-1.12524	1.87e-113	2.69621504248485e-319	N	N	response regulator	response regulator receiver
PSPTO_1040	Psyr_0887	95.541	-0.301817	-1.38019	7.61e-13	5.04e-172	S	S	sensory box protein	sensory box protein
PSPTO_1041	Psyr_0888	95.455	1.48636	0.272159	0	3.94e-44	E	E	3-phosphoshikimate 1-carboxyvinyltransferase	3-phosphoshikimate 1-carboxyvinyltransferase
PSPTO_1042	Psyr_0891	85.909	0.677087	0.222787	4.95e-46	2.27e-09	K	K	transcriptional activator ChrR	transcriptional activator ChrR
PSPTO_1043	Psyr_0892	94.554	0.366861	0.935275	9.39e-11	8.85e-47	K	K	RNA polymerase sigma factor RpoE	RNA polymerase sigma factor RpoE
PSPTO_1045	Psyr_0894	95.522	-0.242565	-1.81974	2.02e-05	0	S	S	virulence-associated protein	PilT protein, N-terminal, partial
PSPTO_1046	Psyr_0895	94.737	-0.0324899	-1.94796	0.711819	4.49e-177	S	S	virulence-associated protein	SpoVT/AbrB-like protein
PSPTO_1047	Psyr_0896	83.618	-0.553558	-0.800264	1.4e-05	1.37e-12	G	G	hypothetical protein PSPTO_1047	aldose 1-epimerase
PSPTO_1048	Psyr_0897	91.331	-0.728907	-0.31683	1.69e-06	0.0607067	S	S	membrane protein	hypothetical protein Psyr_0897
PSPTO_1049	Psyr_0898	97.887	-0.643534	-0.89895	3.66e-15	3.5e-12	G	G	TRAP dicarboxylate transporter subunit DctM	TRAP dicarboxylate transporter, DctM subunit
PSPTO_1050	Psyr_0899	97.143	-0.712991	-0.866097	2.59e-07	0.000342471	G	G	TRAP dicarboxylate transporter, DctQ subunit	tripartite ATP-independent periplasmic transporter DctQ
PSPTO_1051	Psyr_0900	95.455	-1.23269	-1.07963	5.74e-58	8.97e-14	G	G	TRAP dicarboxylate transporter subunit DctP	TRAP dicarboxylate transporter- DctP subunit
PSPTO_1052	Psyr_0901	91.497	-0.691375	-0.748133	4.17e-26	7.46e-14	G	G	senescence marker protein-30 family protein	senescence marker protein-30
PSPTO_1053	Psyr_0902	92.364	-0.380286	0.0503811	8.06e-08	0.519388	M	M	hypothetical protein PSPTO_1053	hypothetical protein Psyr_0902
PSPTO_1054	Psyr_0903	94.076	-0.974687	-0.69856	7.21e-38	5.07e-14	M	M	outer membrane porin, OprD family	outer membrane porin
PSPTO_1056	Psyr_0904	92.52	-0.180519	-0.734447	0.0136014	4.8e-13	I, Q	I, Q	short chain dehydrogenase/reductase family oxidoreductase	short-chain dehydrogenase
PSPTO_1059	Psyr_0905	91.892	-0.705691	-0.79256	3.47e-36	0	S	S	methyl-accepting chemotaxis protein	histidine kinase, HAMP region: chemotaxis sensory transducer
PSPTO_1061	Psyr_0906	95.687	-0.685846	-1.16387	1.15e-44	0	S	S	methyl-accepting chemotaxis protein	histidine kinase, HAMP region:Cache: chemotaxis sensory transducer
PSPTO_1062	Psyr_0907	93.103	-0.932943	-1.44637	6.52e-126	1.16e-178	S	S	hypothetical protein PSPTO_1062	hypothetical protein Psyr_0907
PSPTO_1065	Psyr_0912	82.306	-0.48368	0.47461	4.15e-52	3.85e-94	S	S	DnaJ domain-containing protein	DnaJ domain-containing protein
PSPTO_1066	Psyr_0913	93.285	-1.00096	-1.65218	1.16e-268	0	S	S	methyl-accepting chemotaxis protein	histidine kinase, HAMP region: chemotaxis sensory transducer
PSPTO_1079	Psyr_0924	67.708	-0.45485	0.121183	3.01e-100	0.000100316	M	M	glucose-1-phosphate thymidylyltransferase	glucose-1-phosphate thymidylyltransferase
PSPTO_1080	Psyr_0925	59.272	-0.0957735	0.408199	7.05e-05	1.89e-34	M	M	dTDP-4-dehydrorhamnose reductase	dTDP-4-dehydrorhamnose reductase
PSPTO_1081	Psyr_0926	61.111	0.366052	0.371264	3.34e-105	5.4e-23	M	M	dTDP-glucose 4,6-dehydratase	dTDP-glucose 4,6-dehydratase
PSPTO_1083	Psyr_2812	93.985	-0.737062	1.09378	2.49e-26	0	K	K	peptidase, S24 family	peptidase
PSPTO_1085	Psyr_0103	63.2	0.93612	-0.623169	1.7e-57	2.32e-29	S	S	hypothetical protein PSPTO_1085	hypothetical protein Psyr_0103
PSPTO_1101	Psyr_0941	98.907	0.622837	-0.0386235	1.05e-159	0.0128423	J	J	GTP-binding protein YchF	GTP-dependent nucleic acid-binding protein EngD
PSPTO_1102	Psyr_0942	98.969	0.902191	0.723772	5.42e-234	0	J	J	peptidyl-tRNA hydrolase	peptidyl-tRNA hydrolase
PSPTO_1103	Psyr_0943	86.979	1.70133	1.13322	0	0	J	J	ribosomal 5S rRNA E-loop binding protein Ctc/L25/TL5	50S ribosomal protein L25/ral stress protein Ctc
PSPTO_1104	Psyr_0944	99.681	2.56824	1.3113	0	0	S	S	ribose-phosphate pyrophosphokinase	ribose-phosphate pyrophosphokinase
PSPTO_1105	Psyr_0945	95.035	2.47431	1.06286	0	0	I	I	4-diphosphocytidyl-2-C-methyl-D-erythritol kinase	4-diphosphocytidyl-2-C-methyl-D-erythritol kinase
PSPTO_1106	Psyr_0946	97.073	-0.104021	-0.910149	0.0192462	2.23e-126	M	M	outer membrane lipoprotein LolB	outer membrane lipoprotein LolB
PSPTO_1107	Psyr_0947	96.223	-0.000386831	0.0629083	0.988278	0.00204594	S	S	TPR domain-containing protein	hypothetical protein Psyr_0947
PSPTO_1108	Psyr_0948	98.824	1.03434	1.03773	1.1e-282	0	H	H	glutamyl-tRNA reductase	glutamyl-tRNA reductase
PSPTO_1109	Psyr_0949	98.889	0.91354	0.805591	2.14e-230	1.16e-248	J	J	peptide chain release factor 1	peptide chain release factor 1
PSPTO_1110	Psyr_0950	92.78	0.836759	-0.149742	9.35e-150	0.000152347	J	J	hemK protein	modification methylase HemK
PSPTO_1111	Psyr_0951	92.664	0.576805	-0.577415	3.75e-43	1.02e-34	H	H	molybdopterin biosynthesis protein MoeB	molybdopterin biosynthesis protein MoeB
PSPTO_1112	Psyr_0952	89.818	0.0490038	-0.656197	0.346333	3.04e-49	M	M	glutamate racemase	glutamate racemase
PSPTO_1114	Psyr_0954	98.649	0.739053	-0.0326458	9.85e-22	0.593268	S	S	hypothetical protein PSPTO_1114	hypothetical protein Psyr_0954
PSPTO_1115	Psyr_0955	83.832	0.0786387	-0.806953	0.341811	1.04e-27	S	S	membrane protein	hypothetical protein Psyr_0955
PSPTO_1116	Psyr_0956	92.18	-0.884008	-2.18524	4.82e-57	1.71e-159	M	M	cyclopropane-fatty-acyl-phospholipid synthase	cyclopropane-fatty-acyl-phospholipid synthase
PSPTO_1117	Psyr_0957	91.63	-1.21409	-1.77969	6.57e-40	3.65e-82	S	S	hypothetical protein PSPTO_1117	hypothetical protein Psyr_0957
PSPTO_1118	Psyr_0958	93.735	-0.721849	-1.56587	7.11e-41	1.71e-147	S	S	amine oxidase, flavin-containing protein	amine oxidase, flavin-containing
PSPTO_1119	Psyr_0959	83.206	-0.263224	-0.987949	4.27e-06	1.01e-53	I, Q	I, Q	short chain dehydrogenase/reductase family oxidoreductase	Short-chain dehydrogenase/reductase SDR
PSPTO_1120	Psyr_0960	94.286	-0.3957	-0.842901	6.36e-05	4.23e-22	K	K	hypothetical protein PSPTO_1120	hypothetical protein Psyr_0960
PSPTO_1121	Psyr_0961	90.456	0.150799	0.0516134	0.000615456	0.194711	L	L	deoxyribodipyrimidine photolyase	deoxyribodipyrimidine photolyase
PSPTO_1122	Psyr_0962	93.709	0.903007	0.394482	1.96e-91	9.11e-13	K	K	MerR family transcriptional regulator	regulatory protein, MerR
PSPTO_1123	Psyr_0963	95.597	0.601378	1.29286	3.88e-47	1.54e-270	S	S	hypothetical protein PSPTO_1123	hypothetical protein Psyr_0963
PSPTO_1125	Psyr_0964	91.549	0.557349	0.719161	2.17e-21	3.03e-20	S	S	hypothetical protein PSPTO_1125	hypothetical protein Psyr_0964
PSPTO_1126	Psyr_0965	93.902	1.09418	1.24231	0	0	S	S	amine oxidase, flavin-containing protein	amine oxidase, flavin-containing
PSPTO_1127	Psyr_0966	95.667	1.19823	1.57097	1.38e-306	0	S	S	hypothetical protein PSPTO_1127	hypothetical protein Psyr_0966
PSPTO_1128	Psyr_0967	96.471	0.978333	1.48528	3.72e-300	0	H	H	ferrochelatase	ferrochelatase
PSPTO_1129	Psyr_0968	97.284	0.784054	0.251809	7.65e-264	3.49e-25	F	F	uracil transporter	xanthine/uracil permease family protein
PSPTO_1130	Psyr_0969	99.057	1.52135	0.771968	0	5.78e-223	F	F	uracil phosphoribosyltransferase	uracil phosphoribosyltransferase
PSPTO_1131	Psyr_0970	97.838	0.044787	0.103289	0.283398	0.00212241	F	F	hypoxanthine phosphoribosyltransferase	hypoxanthine-guanine phosphoribosyltransferase
PSPTO_1132	Psyr_0971	91.018	0.312859	0.0627381	3.77e-21	0.0777809	S	S	hypothetical protein PSPTO_1132	hypothetical protein Psyr_0971
PSPTO_1133	Psyr_0973	97.531	0.509015	-1.44131	7.91e-52	0	E	E	amino acid ABC transporter permease	amino acid ABC transporter permease
PSPTO_1134	Psyr_0974	97.436	0.159983	-1.14875	6.05e-10	0	E	E	amino acid ABC transporter substrate-binding protein	extracellular solute-binding protein
PSPTO_1135	Psyr_0975	93.96	-0.0714976	-0.539985	0.0470228	2.98e-130	E	E	homocysteine S-methyltransferase family protein	homocysteine S-methyltransferase
PSPTO_1136	Psyr_0976	94.223	2.27576	1.52113	0	0	C	C	malate:quinone oxidoreductase	malate:quinone oxidoreductase
PSPTO_1138	Psyr_0978	97.409	2.13481	0.883144	0	0	S	S	lipoprotein	lipoprotein
PSPTO_1139	Psyr_0979	97.059	0.951795	0.816222	1.71e-14	5.28e-12	S	S	hypothetical protein PSPTO_1139	hypothetical protein Psyr_0979
PSPTO_1140	Psyr_0980	94.315	1.4447	1.68441	0	0	S	S	hypothetical protein PSPTO_1140	phospholipid/glycerol acyltransferase
PSPTO_1141	Psyr_0981	98.333	-0.972587	-0.763052	6.55e-41	5.35e-38	s	s	hypothetical protein PSPTO_1141	hypothetical protein Psyr_0981
PSPTO_1142	Psyr_0982	91.86	-0.7747	-0.662218	5.55e-34	3.06e-39	s	s	hypothetical protein PSPTO_1142	hypothetical protein Psyr_0982
PSPTO_1143	Psyr_0983	96.172	0.496644	1.00932	1.23e-27	1.91e-116	S	S	hypothetical protein PSPTO_1143	hypothetical protein Psyr_0983
PSPTO_1144	Psyr_0984	95.588	0.270324	1.0231	3.56e-24	0	O	O	lipoprotein	peptidase M48, Ste24p
PSPTO_1145	Psyr_0985	96.392	1.16085	1.06115	1.97e-143	4.88e-256	S	S	hypothetical protein PSPTO_1145	hypothetical protein Psyr_0985
PSPTO_1146	Psyr_0986	94.562	2.29604	1.66436	0	0	J	J	ribosomal RNA small subunit methyltransferase C	rRNA (guanine-N(2)-)-methyltransferase
PSPTO_1147	Psyr_0989	97.143	1.908	0.499211	0	1.81e-46	E	E	LysE family transporter	lysine exporter protein LysE/YggA
PSPTO_1148	Psyr_0990	93.214	0.479876	0.212155	2.14e-185	5.99e-17	Q	Q	medium-chain-fatty-acid--CoA ligase	long-chain-fatty-acid--CoA ligase
PSPTO_1149	Psyr_0991	97.209	-0.25175	0.00311307	2.42e-75	0.935724	S	S	hypothetical protein PSPTO_1149	hypothetical protein Psyr_0991
PSPTO_1150	Psyr_0992	95.833	-0.611095	-1.0934	0	1.42e-137	S	S	hypothetical protein PSPTO_1150	hypothetical protein Psyr_0992
PSPTO_1151	Psyr_0993	90.769	0.0127315	-1.24328	0.629057	0	K	K	LuxR family transcriptional regulator	regulatory protein LuxR
PSPTO_1152	Psyr_0994	85.316	-0.371493	-2.12675	9.97e-07	0	T	T	HDIG domain protein	metal-dependent phosphohydrolase
PSPTO_1153	Psyr_0995	84.076	-0.61863	-0.678113	3.32e-05	1.02e-17	F	F	NAD(P)H-flavin oxidoreductase	flavin reductase-like protein
PSPTO_1154	Psyr_0996	86.047	-0.675281	-0.572889	3.58e-09	9.81e-09	S	S	alpha/beta fold family hydrolase	Alpha/beta hydrolase fold
PSPTO_1155	Psyr_0997	97.638	-0.381228	-0.634701	0.00314627	0.00020194	F	F	endoribonuclease L-PSP family protein	endoribonuclease L-PSP
PSPTO_1156	Psyr_0998	93.878	-0.0575273	-0.296361	0.67015	0.0532701	Q	Q	isochorismatase family protein	isochorismatase hydrolase
PSPTO_1157	Psyr_0999	95.833	-0.027891	0.240887	0.889259	0.182931	F	F	luciferase family protein	luciferase
PSPTO_1158	Psyr_1000	96.789	1.61675	0.787493	5.27e-241	1.25e-86	K	K	TetR family transcriptional regulator	regulatory protein, TetR
PSPTO_1159	Psyr_1001	92.562	0.0909119	0.924008	0.182843	2.67e-26	S	S	bmp family protein	basic membrane lipoprotein
PSPTO_1160	Psyr_1002	93.638	-0.681623	0.122758	1.9e-14	0.331976	S	S	ABC transporter ATP-binding protein	ABC transporter
PSPTO_1161	Psyr_1003	75	-0.875819	-0.486208	0.000218806	0.00113852	S	S	hypothetical protein PSPTO_1161, partial	inner-membrane translocator
PSPTO_1164	Psyr_1005	96.943	-0.0954138	0.14603	9.39e-12	2.8e-35	M	M	ompA family protein	OmpA/MotB
PSPTO_1165	Psyr_3731	93.333	-1.8426	-1.35244	0	2.33e-225	S	S	hypothetical protein PSPTO_1165	hypothetical protein Psyr_3731
PSPTO_1167	Psyr_0687	71.134	-1.46472	-0.883092	6.43e-25	6.2e-55	S	S	hypothetical protein PSPTO_1167	hypothetical protein Psyr_0687
PSPTO_1168	Psyr_1006	95.652	0.10382	0.552333	0.0158642	1.34e-59	I	I	putative acyltransferase	acyltransferase
PSPTO_1169	Psyr_1007	97.989	-0.178139	0.292039	8.99e-13	1.57e-27	C	C	phosphate acetyltransferase	phosphate acetyltransferase
PSPTO_1170	Psyr_1008	85.333	0.454065	0.0495254	6.26e-07	0.602933	S	S	hypothetical protein PSPTO_1170	hypothetical protein Psyr_1008
PSPTO_1171	Psyr_1009	96.894	0.0339767	0.166654	0.0399146	2.71e-23	O	O	FKBP-type peptidyl-prolyl cis-trans isomerase	peptidylprolyl isomerase, FKBP-type
PSPTO_1172	Psyr_1010	93.21	-0.171852	0.153944	3.08e-14	2.53e-09	O	O	glutathione peroxidase	glutathione peroxidase
PSPTO_1173	Psyr_1011	94.005	1.19171	1.76775	6.54e-204	1.44e-272	C	C	oxidoreductase FAD/FMN-binding protein	NADH:flavin oxidoreductase
PSPTO_1174	Psyr_1012	87.931	0.994538	0.2858	4.89e-29	3.69e-05	M	M	glycoside hydrolase family protein	group 1 glycosyl transferase
PSPTO_1176	Psyr_1014	85.965	0.177532	-0.491	0.242927	9.8e-05	S	S	hypothetical protein PSPTO_1176	hypothetical protein Psyr_1014
PSPTO_1177	Psyr_1015	97.619	0.718725	-0.0751394	1.07e-69	0.0969932	P	P	cysZ protein	sulfate transport protein CysZ
PSPTO_1178	Psyr_1016	97.812	1.30488	1.67433	0	0	O	O	thioredoxin reductase	thioredoxin reductase
PSPTO_1179	Psyr_1017	90.265	1.1324	1.20352	0	0	S	S	HopJ1 protein	type III effector HopJ1
PSPTO_1180	Psyr_1018	92.929	1.13881	0.962272	0	2.42e-248	S	S	hypothetical protein PSPTO_1180	hypothetical protein Psyr_1018
PSPTO_1181	Psyr_1019	97.561	0.554617	0.645774	1.66e-60	5.88e-89	H	H	dihydroneopterin aldolase	D-erythro-7,8-dihydroneopterin triphosphate 2\'-epimerase
PSPTO_1182	Psyr_1020	96.237	0.543242	0.95875	3.22e-90	5.96e-278	H	H	GTP cyclohydrolase I	GTP cyclohydrolase I
PSPTO_1183	Psyr_1021	91.102	0.73401	1.10037	8.77e-116	0	H	H	dihydromonapterin reductase	short chain dehydrogenase
PSPTO_1184	Psyr_1022	95.263	0.654583	1.11159	8.79e-46	8.8e-102	S	S	hypothetical protein PSPTO_1184	hypothetical protein Psyr_1022
PSPTO_1185	Psyr_1023	94.03	-0.746331	0.624124	6.31e-62	4.65e-106	s	s	hypothetical protein PSPTO_1185	hypothetical protein Psyr_1023
PSPTO_1186	Psyr_1024	88	0.893969	0.626721	5e-83	1.42e-45	C	C	flavodoxin	flavodoxin
PSPTO_1187	Psyr_1025	88.779	0.253497	0.637003	1.67e-08	1.87e-37	S	S	short chain dehydrogenase/reductase family oxidoreductase	short-chain dehydrogenase
PSPTO_1191	Psyr_1027	85.768	-0.306627	-0.904792	3.94e-15	1.59e-86	S	S	hypothetical protein PSPTO_1191	hypothetical protein Psyr_1027
PSPTO_1192	Psyr_1028	91.903	-0.414035	-1.26514	0.000608201	4.5e-48	S	S	hypothetical protein PSPTO_1192	hypothetical protein Psyr_1028
PSPTO_1193	Psyr_1029	92.355	-0.252669	-1.96077	0.000249018	1.65e-292	S	S	hypothetical protein PSPTO_1193	peptidase aspartic, active site
PSPTO_1194	Psyr_1030	95.326	-0.2625	-1.62016	6.97e-08	1.03e-271	S	S	bacteriophage N4 adsorption protein B	bacteriophage N4 adsorption protein B
PSPTO_1195	Psyr_1031	92.997	0.410827	-0.462067	3.61e-112	4.85e-36	S	S	hypothetical protein PSPTO_1195	hypothetical protein Psyr_1031
PSPTO_1196	Psyr_1032	93.253	-0.515407	-0.332074	1.5e-28	4.67e-25	M	M	UDP-N-acetylglucosamine 2-epimerase	UDP-N-acetylglucosamine 2-epimerase
PSPTO_1197	Psyr_1033	95.402	0.953679	1.137	1.53e-141	0	S	S	hypothetical protein PSPTO_1197	protein YebG
PSPTO_1200	Psyr_1034	97.531	-0.52221	-0.0231971	8.8e-56	0.555612	S	S	hypothetical protein PSPTO_1200	phosphate-starvation-inducible E
PSPTO_1201	Psyr_1035	90	-0.133119	-0.768835	2.1e-13	0	s	s	lipoprotein	lipoprotein
PSPTO_1202	Psyr_1036	85.185	-0.744489	0.387377	1.51e-27	3.79e-11	S	S	hypothetical protein PSPTO_1202	hypothetical protein Psyr_1036
PSPTO_1205	Psyr_1037	96.454	-0.243906	-0.082021	3.03e-95	3.07e-05	S	S	ribosomal subunit interface protein	ribosomal subunit interface protein
PSPTO_1207	Psyr_1038	96.675	-0.772849	-0.34255	1.38e-48	4.47e-07	P	P	iron(III) dicitrate transport protein fecA	TonB-dependent siderophore receptor
PSPTO_1208	Psyr_1039	89.231	-0.929125	-0.424292	1.09e-36	9.07e-12	S	S	regulatory protein	FecR protein
PSPTO_1209	Psyr_1040	92.216	0.0424141	-0.0493094	0.60366	0.528826	K	K	RNA polymerase sigma-70 family protein	RNA polymerase sigma factor
PSPTO_1213	Psyr_1041	89.691	-0.197337	-0.382428	0.000541786	6.05e-11	K	K	AraC family transcriptional regulator	AraC family transcriptional regulator
PSPTO_1214	Psyr_1042	96	-0.782335	-0.710128	1.15e-25	1.11e-17	S	S	membrane protein	hypothetical protein Psyr_1042
PSPTO_1215	Psyr_1043	97.222	0.511911	0.0724221	8.02e-93	0.00669762	C	C	D-isomer specific 2-hydroxyacid dehydrogenase family protein	2-hydroxyacid dehydrogenase
PSPTO_1216	Psyr_1044	98.408	2.13755	2.49992	0	0	K	K	LysR family transcriptional regulator	regulatory protein LysR
PSPTO_1217	Psyr_1045	93.173	0.257219	0.326124	0.0123472	0.00610306	M	M	outer membrane efflux protein	RND efflux system, outer membrane lipoprotein, NodT
PSPTO_1218	Psyr_1046	95.184	-0.101649	0.645941	0.384916	3.09e-12	S	S	fusaric acid resistance protein	fusaric acid resistance protein region
PSPTO_1219	Psyr_1047	100	0	0.367634	0	0.0515521	S	S	hypothetical protein PSPTO_1219	hypothetical protein Psyr_1047
PSPTO_1220	Psyr_1048	98.601	-0.968638	0.892027	3.17e-07	8.72e-13	V	V	fusaric acid resistance protein	secretion protein HlyD
PSPTO_1221	Psyr_4795	57.971	-1.64516	0.245054	0	0.000350211	E	E	LysE family transporter	lysine exporter protein LysE/YggA
PSPTO_1223	Psyr_1049	97.059	0.340403	0.368751	1.16e-14	2.87e-12	S	S	short chain dehydrogenase	short chain dehydrogenase
PSPTO_1224	Psyr_1050	82.609	0.440001	0.0902255	3.55e-21	0.12307	S	S	hypothetical protein PSPTO_1224	hypothetical protein Psyr_1050
PSPTO_1231	Psyr_1051	80	-1.02297	-0.692694	2.57e-71	2.22e-42	M	M	insecticidal toxin protein	YD repeat-containing protein
PSPTO_1232	Psyr_1052	99.172	-5.03507	-3.24839	0	0	M	M	alginate biosynthesis protein AlgA	mannose-1-phosphate guanylyltransferase/mannose-6-phosphate isomerase
PSPTO_1233	Psyr_1053	92.793	-4.73945	-3.28609	0	0	M	M	alginate biosynthesis protein AlgF	alginate biosynthesis protein AlgF
PSPTO_1234	Psyr_1054	94.885	-4.55525	-2.24364	0	1.22e-262	M	M	alginate biosynthesis protein AlgJ	alginate biosynthesis protein AlgJ
PSPTO_1235	Psyr_1055	97.104	-4.09754	-2.06579	0	5.58e-266	M	M	alginate biosynthesis protein AlgI	membrane bound O-acyl transferase, MBOAT
PSPTO_1236	Psyr_1056	95.767	-3.76292	-1.06187	0	6.77e-168	G	G	alginate lyase	poly(beta-D-mannuronate) lyase
PSPTO_1237	Psyr_1057	97.495	-3.65285	-0.988336	0	1.17e-113	M	M	alginate biosynthesis protein AlgX	alginate biosynthesis protein AlgX
PSPTO_1238	Psyr_1058	92.537	-3.61368	-2.1458	0	2.92e-284	M	M	alginate biosynthesis protein AlgG	parallel beta-helix repeat-containing protein
PSPTO_1239	Psyr_1059	93.535	-3.4857	-1.589	0	4.71e-161	M	M	alginate biosynthesis protein AlgE	alginate biosynthesis protein AlgE
PSPTO_1240	Psyr_1060	94.255	-3.36007	-1.5559	0	2.98e-156	M	M	alginate biosynthesis protein AlgK	Sel1 repeat-containing protein
PSPTO_1241	Psyr_1061	91.538	-2.72293	-0.887569	0	2.79e-57	M	M	alginate biosynthesis protein Alg44	alginate biosynthesis protein Alg44
PSPTO_1242	Psyr_1062	97.972	-1.99114	-0.398283	0	2.37e-16	M	M	alginate biosynthesis protein Alg8	alginate biosynthesis protein Alg8
PSPTO_1243	Psyr_1063	97.489	-1.98433	0.913242	0	0	M	M	GDP-mannose 6-dehydrogenase AlgD	GDP-mannose 6-dehydrogenase
PSPTO_1244	Psyr_1064	93.822	1.63375	1.11526	0	1.64e-200	S	S	hypothetical protein PSPTO_1244	hypothetical protein Psyr_1064
PSPTO_1245	Psyr_1065	91.336	1.17905	0.509028	4.98e-108	6.73e-39	G	G	polysaccharide deacetylase family protein	polysaccharide deacetylase
PSPTO_1246	Psyr_1066	98.276	-2.47093	-1.76601	0	0	T	T	PhoH-like protein	PhoH-like protein
PSPTO_1247	Psyr_1067	95.625	0.447061	0.478399	1.65e-21	1.06e-33	H	H	molybdenum cofactor biosynthesis protein C	molybdenum cofactor biosynthesis protein MoaC
PSPTO_1248	Psyr_1068	85.185	0.609906	0.165343	1.19e-20	0.0014282	H	H	molybdenum cofactor biosynthesis protein D	molybdopterin converting factor subunit 1
PSPTO_1249	Psyr_1069	89.865	0.316265	-0.306574	4.95e-06	5.9e-12	H	H	molybdenum cofactor biosynthesis protein E	molybdopterin biosynthesis MoaE
PSPTO_1253	Psyr_1070	99.746	-0.53067	-0.638158	1.53e-70	7.24e-156	L	L	ATP-dependent RNA helicase RhlB	ATP-dependent RNA helicase RhlB
PSPTO_1254	Psyr_1071	86.301	0.236415	-0.0255711	3.37e-23	0.342713	S	S	carboxylesterase	carboxylesterase
PSPTO_1255	Psyr_1072	94.152	-2.53909	-0.79105	0	0	E	E	amino acid ABC transporter substrate-binding protein	extracellular solute-binding protein
PSPTO_1256	Psyr_1073	97.455	-2.77059	-2.30178	0	0	E	E	amino acid ABC transporter permease	amino acid ABC transporter permease
PSPTO_1257	Psyr_1074	97.808	-2.55988	-2.14513	0	0	E	E	amino acid ABC transporter permease	amino acid ABC transporter permease
PSPTO_1258	Psyr_1075	99.606	-2.47672	-1.71134	0	0	E	E	amino acid ABC transporter ATP-binding protein	ABC transporter
PSPTO_1260	Psyr_1076	90.465	0.470075	0.828477	9.82e-10	2.06e-53	P	P	cyanate MFS transporter	cyanate transport system protein
PSPTO_1261	Psyr_1079	92.638	0.866546	0.356008	9.48e-53	9.13e-12	s	s	hypothetical protein PSPTO_1261	hypothetical protein Psyr_1079
PSPTO_1262	Psyr_1080	82	0.621877	0.420545	1.62e-15	2.69e-09	L	L	GIY-YIG nuclease superfamily protein	GIY-YIG nuclease superfamily protein
PSPTO_1263	Psyr_1081	89.355	0.809792	0.29759	1.48e-97	4.88e-20	O	O	hypothetical protein PSPTO_1263	hypothetical protein Psyr_1081
PSPTO_1264	Psyr_1082	94.286	0.29737	0.50933	1.27e-05	2.59e-30	O	O	glutaredoxin NrdH, partial	glutaredoxin
PSPTO_1265	Psyr_1083	96.997	0.979917	0.836726	3.29e-245	3.37e-221	S	S	nucleoid-associated family protein	nucleoid-associated protein NdpA
PSPTO_1266	Psyr_1084	95.699	0.785847	0.903852	0	0	L	L	HU family DNA-binding protein	histone-like DNA-binding protein
PSPTO_1267	Psyr_1085	92.683	-0.320135	-2.01385	3.08e-07	1.03e-260	S	S	hypothetical protein PSPTO_1267	SAM-dependent methyltransferase
PSPTO_1268	Psyr_1086	98.207	1.42913	0.364449	0	1.83e-200	J	J	valyl-tRNA synthetase	valyl-tRNA synthetase
PSPTO_1269	Psyr_1089	77.778	-0.805416	-1.94188	2.98e-133	0	S	S	hypothetical protein PSPTO_1269	hypothetical protein Psyr_1089
PSPTO_1270	Psyr_1090	97.887	-1.44761	-2.46771	4.32e-267	0	L	L	DNA polymerase III subunit chi	DNA polymerase III subunit chi
PSPTO_1271	Psyr_1091	92.137	-0.653617	-0.734061	0	0	E	E	cytosol aminopeptidase	leucyl aminopeptidase
PSPTO_1272	Psyr_1092	97.067	1.92917	1.73553	0	0	S	S	membrane protein	permease YjgP/YjgQ
PSPTO_1273	Psyr_1093	94.051	1.23163	1.00092	0	0	S	S	membrane protein	permease YjgP/YjgQ
PSPTO_1274	Psyr_1094	95.714	-0.945892	-2.44962	0	0	K	K	cold shock domain family protein	cold-shock protein, DNA-binding
PSPTO_1275	Psyr_1095	90.374	-0.577844	-0.944976	1.64e-16	5.76e-27	E	E	glycine cleavage system T protein	glycine cleavage system T protein
PSPTO_1276	Psyr_1096	97.379	-0.765516	-0.681191	2.92e-56	6.09e-30	E	E	glycine dehydrogenase	glycine dehydrogenase
PSPTO_1277	Psyr_1097	91.339	-0.288269	-0.0454684	0.0124298	0.794417	E	E	glycine cleavage system H protein	glycine cleavage system protein H
PSPTO_1278	Psyr_1098	89.504	-1.34856	-2.77471	6.81157337005004e-311	0	T	T	sensory box protein/response regulator	PAS:GGDEF
PSPTO_1280	Psyr_1101	96.813	0.507573	0.294029	3.43e-41	1.83e-16	K	K	transcriptional regulator TyrR	helix-turn-helix, Fis-type
PSPTO_1281	Psyr_1102	89.831	-0.0018672	0.44754	0.986651	1.71e-29	S	S	hypothetical protein PSPTO_1281	hypothetical protein Psyr_1102
PSPTO_1282	Psyr_1103	95.973	0.21551	0.0909232	0.000530569	0.0769677	S	S	hypothetical protein PSPTO_1282	hypothetical protein Psyr_1103
PSPTO_1283	Psyr_1104	85.294	-0.536285	-0.869358	6.26e-08	1.46e-19	P	P	heme oxygenase	heme oxygenase
PSPTO_1284	Psyr_1105	88.359	-0.290328	-0.593443	2.17e-06	9.98e-15	P	P	TonB-dependent outer membrane heme receptor	TonB-dependent hemoglobin/transferrin/lactoferrin receptor
PSPTO_1285	Psyr_1106	82.06	0.216493	0.0965439	7.07e-06	0.0456509	P, T	P, T	regulatory protein	FecR protein
PSPTO_1286	Psyr_1107	88.268	-1.39761	-0.8514	1.01e-301	4.71e-166	K	K	RNA polymerase sigma-70 family protein	sigma-70 region 2
PSPTO_1287	Psyr_1108	98.198	-0.217849	-0.974986	0	0	G	G	glyceraldehyde 3-phosphate dehydrogenase, type I	glyceraldehyde-3-phosphate dehydrogenase
PSPTO_1288	Psyr_1109	98.849	0.198961	0.0771796	2.01e-134	5.51e-22	G	G	6-phosphogluconate dehydratase	phosphogluconate dehydratase
PSPTO_1289	Psyr_1110	93.146	-0.114841	-0.563902	2.82e-20	0	G	G	glucokinase	glucokinase
PSPTO_1290	Psyr_1111	95.51	-0.480293	-1.06643	8.56e-95	0	T	T	DNA-binding response regulator	response regulator receiver:transcriptional regulatory protein, C-terminal, partial
PSPTO_1291	Psyr_1112	96.795	-0.472889	-2.16853	6.03e-34	0	T	T	sensor histidine kinase	sensor histidine kinase
PSPTO_1292	Psyr_1113	95.128	-1.76684	1.04441	0	0	G	G	glucose ABC transporter, periplasmic glucose-binding protein	extracellular solute-binding protein
PSPTO_1293	Psyr_1114	97.682	-1.53635	-0.190015	0	1.82e-28	G	G	glucose ABC transporter permease	binding-protein dependent transport system inner membrane protein
PSPTO_1294	Psyr_1115	97.509	-1.27859	-1.03095	0	0	G	G	glucose ABC transporter permease	binding-protein dependent transport system inner membrane protein
PSPTO_1295	Psyr_1116	93.438	-1.39983	-1.2845	0	0	G	G	glucose ABC transporter ATP-binding protein	ABC transporter
PSPTO_1296	Psyr_1117	94.26	-2.28579	-2.57833	0	0	M	M	porin B	carbohydrate-selective porin OprB
PSPTO_1298	Psyr_1118	93.471	-1.47064	-1.7061	0	0	G	G	hypothetical protein PSPTO_1298	aldose 1-epimerase
PSPTO_1299	Psyr_1119	99.653	1.41504	0.26424	0	6.86e-44	K	K	Hex regulon repressor	DNA-binding transcriptional regulator HexR
PSPTO_1300	Psyr_1120	98.569	-0.867785	-0.881726	0	0	G	G	glucose-6-phosphate 1-dehydrogenase	glucose-6-phosphate 1-dehydrogenase
PSPTO_1301	Psyr_1121	91.983	-0.835497	-1.44544	0	0	G	G	6-phosphogluconolactonase	6-phosphogluconolactonase
PSPTO_1302	Psyr_1122	96.875	-0.474453	-1.64551	0	0	G	G	keto-hydroxyglutarate-aldolase/keto-deoxy-phosphogluconate aldolase	keto-hydroxyglutarate-aldolase/keto-deoxy-phosphogluconate aldolase
PSPTO_1303	Psyr_1123	94.937	-1.46551	-0.560591	6.48e-88	6.8e-24	S	S	hypothetical protein PSPTO_1303	hypothetical protein Psyr_1123
PSPTO_1304	Psyr_1124	73.718	0.566108	1.40382	1.2e-28	0	S	S	hypothetical protein PSPTO_1304	hypothetical protein Psyr_1124
PSPTO_1305	Psyr_1125	84.431	0.0651605	-1.17524	0.149997	7.24e-207	T	T	diguanylate cyclase	GGDEF
PSPTO_1306	Psyr_1126	92.511	-0.549113	-0.728972	8.18e-28	4.27e-26	T	T	heavy metal sensor histidine kinase	heavy metal sensor kinase
PSPTO_1307	Psyr_1127	98.222	0.0264372	-0.14823	0.626816	0.0311968	T	T	DNA-binding heavy metal response regulator	heavy metal response regulator
PSPTO_1308	Psyr_1128	97.582	-0.549627	-0.461123	7.3e-41	1.89e-28	V	V	AcrB/AcrD/AcrF family protein	acriflavin resistance protein
PSPTO_1309	Psyr_1129	89.175	0.0575521	-0.13889	0.151952	0.0343301	M	M	HlyD family secretion protein	secretion protein HlyD
PSPTO_1311	Psyr_1130	51.587	0.0218287	0.407439	0.744054	2.75e-11	S	S	hypothetical protein PSPTO_1311	hypothetical protein Psyr_1130
PSPTO_1312	Psyr_1131	93.299	0.311532	0.469236	0.00833665	2.71e-05	S	S	fimbral biosynthesis protein	fimbrial protein
PSPTO_1313	Psyr_1132	72.4	-0.0377468	-0.225473	0.823445	0.272467	N, U	N, U	pili assembly chaperone	pili assembly chaperone: pili assembly chaperone
PSPTO_1317	Psyr_1134	67.227	-0.689207	-0.0917601	4.33e-06	0.798547	N, U	N, U	fimbral chaperone protein	pili assembly chaperone
PSPTO_1318	Psyr_1135	80.12	-0.34016	-0.57505	5.1e-05	1.35e-07	S	S	hypothetical protein PSPTO_1318	hypothetical protein Psyr_1135
PSPTO_1319	Psyr_1136	93.243	1.3993	0.81903	3.66e-165	1.17e-91	S	S	hypothetical protein PSPTO_1319	hypothetical protein Psyr_1136
PSPTO_1320	Psyr_1137	88.048	0.256973	0.130873	2.31e-10	6.34e-06	S	S	hypothetical protein PSPTO_1320	hypothetical protein Psyr_1137
PSPTO_1322	Psyr_1138	67.742	0.000491718	-0.0619687	0.984704	0.196572	K	K	GNAT family acetyltransferase	N-acetyltransferase GCN5
PSPTO_1323	Psyr_1139	97.987	0.0732458	-0.23637	0.00392704	5.99e-40	N, T	N, T	chemotaxis protein CheV	response regulator receiver:CheW-like protein
PSPTO_1324	Psyr_1140	90.533	-0.131034	1.16837	2.41e-08	0	O	O	disulfide oxidoreductase	disulfide bond formation protein B
PSPTO_1325	Psyr_1141	96.178	1.50583	1.12522	0	0	C	C	cytochrome o ubiquinol oxidase subunit II	cytochrome o ubiquinol oxidase subunit II
PSPTO_1326	Psyr_1142	98.806	0.928218	0.223361	0	4.37e-162	C	C	cytochrome o ubiquinol oxidase subunit I	cytochrome-c oxidase
PSPTO_1327	Psyr_1143	98.095	0.587356	-0.275371	0	5.56e-65	C	C	cytochrome o ubiquinol oxidase subunit III	cytochrome c oxidase subunit III
PSPTO_1328	Psyr_1144	97.273	0.726452	-0.398177	0	9e-99	C	C	cytochrome o ubiquinol oxidase subunit IV	cytochrome C oxidase subunit IV
PSPTO_1329	Psyr_1145	98.644	0.467942	-0.611679	2.84e-232	0	O	O	protoheme IX farnesyltransferase	protoheme IX farnesyltransferase
PSPTO_1330	Psyr_1146	85.714	1.51735	0.78922	0	3.27e-157	M	M	glycosyl transferase family protein	glycosyl transferase family protein
PSPTO_1331	Psyr_1147	89.637	1.37581	0.661094	0	5.36e-47	S	S	acetyltransferase	acetyltransferase
PSPTO_1332	Psyr_1148	97.935	1.01134	0.0837732	0	5.6e-06	E	E	branched-chain amino acid aminotransferase	branched-chain amino acid aminotransferase
PSPTO_1333	Psyr_1149	86.81	-0.740158	-0.892932	4.31e-91	3.48e-221	S	S	hypothetical protein PSPTO_1333	hypothetical protein Psyr_1149
PSPTO_1334	Psyr_1150	90.926	-2.06189	-1.27962	0	0	S	S	methyl-accepting chemotaxis protein	chemotaxis sensory transducer protein
PSPTO_1335	Psyr_1151	90.769	-0.625888	-0.836478	5.59e-46	1.74e-74	E	E	cyclohexadienyl dehydratase	prephenate dehydratase
PSPTO_1336	Psyr_1152	96.939	1.69815	1.07723	1.47e-117	1.46e-66	K	K	ArsR family transcriptional regulator	regulatory protein ArsR
PSPTO_1337	Psyr_1153	97.619	0.659305	1.10914	4.1e-24	2.09e-198	C	c	oxidoreductase zinc-binding protein	zinc-containing alcohol dehydrogenase superfamily protein
PSPTO_1338	Psyr_1154	90.698	-1.10052	0.0899218	2.08e-62	0.128041	P	P	superoxide dismutase, Cu-Zn	copper/Zinc superoxide dismutase
PSPTO_1339	Psyr_0335	77.957	-0.745726	-2.62333	3.17e-23	2.75e-250	S	S	membrane protein	hypothetical protein Psyr_0335
PSPTO_1343	Psyr_1156	86.528	-1.58053	-1.30786	0	0	E	E	hypothetical protein PSPTO_1343	hypothetical protein Psyr_1156
PSPTO_1344	Psyr_0765	79.07	-1.99811	0.439487	7.02e-211	8.2e-07	s	s	hypothetical protein PSPTO_1344	hypothetical protein Psyr_0765
PSPTO_1345	Psyr_0764	67.105	-1.48265	0.194449	1.03e-296	0.000874984	G	G	gluconolactonase	gluconolactonase
PSPTO_1346	Psyr_1157	87.321	0.413013	0.180701	2.16e-41	7.6e-07	T	T	sensory box/GGDEF domain protein	PAS:GGDEF
PSPTO_1347	Psyr_1158	95.078	-0.263937	0.25996	5.79e-11	8.52e-14	E, G	E, G	gluconate transporter family protein	gluconate transporter
PSPTO_1348	Psyr_1159	82.401	-1.27489	-1.29077	3.17e-143	0	T	T	sensory box/GGDEF domain/EAL domain-containing protein	PAS:GGDEF
PSPTO_1352	Psyr_1161	90.351	0.519347	0.0827832	4.64e-15	0.308544	K	K	GntR family transcriptional regulator	transcriptional regulator GntR
PSPTO_1353	Psyr_1162	93.13	-0.722636	-0.157318	3.73e-06	0.608388	S	S	hypothetical protein PSPTO_1353	hypothetical protein Psyr_1162
PSPTO_1354	Psyr_1163	83.556	-1.06063	-0.344992	5.23e-13	0.0697064	Q	Q	isochorismatase family protein	isochorismatase hydrolase
PSPTO_1355	Psyr_1164	91.485	-0.614366	-0.388055	9.35e-13	0.000502928	S	S	ABC transporter ATP-binding protein	ABC transporter
PSPTO_1356	Psyr_1165	94.737	-0.527051	-0.0916727	1.32e-05	0.583771	Q	Q	isochorismatase family protein	isochorismatase hydrolase
PSPTO_1357	Psyr_1166	95.858	-0.666408	0.0238779	6.01e-10	0.954574	S	S	aliphatic amidase	formamidase
PSPTO_1358	Psyr_1167	97.386	-0.309889	0.0901862	0.178345	0.763777	S	S	ABC transporter permease	inner-membrane translocator
PSPTO_1359	Psyr_1168	92.973	-0.488186	0.0997801	0.0210161	0.595969	S	S	ABC transporter permease	inner-membrane translocator
PSPTO_1360	Psyr_1169	97.561	-0.0669659	0.194672	0.706743	0.234844	S	S	bmp family protein	twin-arginine translocation pathway signal
PSPTO_1361	Psyr_1170	85.382	-0.270792	0.354434	0.0583876	0.033768	J	E	allophanate hydrolase	allophanate hydrolase
PSPTO_1362	Psyr_1171	89.313	-0.869138	-0.219133	3.23e-32	0.021346	S	S	hypothetical protein PSPTO_1362	hypothetical protein Psyr_1171
PSPTO_1363	Psyr_1174	95.445	-0.294384	-0.0148457	1.57e-05	0.927277	G	G	sugar transporter family protein	sugar transporter
PSPTO_1365	Psyr_1175	93.75	-1.02024	-0.803297	2.7e-136	6.03e-33	O	O	glutathione S-transferase	glutathione S-transferase
PSPTO_1366	Psyr_1178	82.609	-0.284099	0.687602	5.31e-05	2.49e-19	S	S	hypothetical protein PSPTO_1366	hypothetical protein Psyr_1178
PSPTO_1368	Psyr_1181	76.842	-1.15503	-0.40267	1.28e-55	2.36e-11	S	S	lipoprotein	hypothetical protein Psyr_1181
PSPTO_1371	Psyr_1182	82.803	-3.8425	0.442346	0	1.73e-30	S	S	effector locus protein	hypothetical protein Psyr_1182
PSPTO_1372	Psyr_1183	74.127	-3.37142	-5.28026	0	0			type III effector HopAA1-1	type III effector HopAA1
PSPTO_1373	Psyr_1184	84.188	-6.11822	-4.30645	0	0			type III helper protein HrpW1	type III helper protein HrpW1
PSPTO_1374	Psyr_1185	76.829	-4.49366	-3.35092	0	2.86e-138			type III chaperone ShcM	effector locus protein
PSPTO_1375	Psyr_1186	64.895	-4.64291	-1.75043	0	4.87e-214			type III effector HopM1	type III effector HopM1
PSPTO_1376	Psyr_1187	86.047	-3.20048	-0.954033	0	6.9e-87			type III chaperone ShcE	hypothetical protein Psyr_1187
PSPTO_1377	Psyr_1188	67.611	-4.12667	-2.76596	0	0			type III effector protein AvrE1	type III effector protein AvrE1
PSPTO_1378	Psyr_1189	70.93	-4.10633	-2.49631	0	1.95e-287			membrane-bound lytic murein transglycosylase D	hypothetical protein Psyr_1189
PSPTO_1379	Psyr_1190	87.5	-0.415491	0.137129	1.39e-112	0.00056686			type III transcriptional regulator HrpR	type III transcriptional regulator HrpR
PSPTO_1380	Psyr_1191	85.43	-0.967188	0.105994	0	0.0564254			type III transcriptional regulator HrpS	type III transcriptional regulator HrpS
PSPTO_1382	Psyr_1193	59.238	-5.21841	-5.36079	0	0			type III restriction system endonuclease	type III restriction system endonuclease
PSPTO_1383	Psyr_1194	67.742	-5.17397	-5.17021	0	0			type III secretion protein HrpB	type III secretion protein HrpB
PSPTO_1384	Psyr_1195	90.299	-5.10519	-4.23797	0	0			type III secretion protein HrcJ	type III secretion protein HrcJ
PSPTO_1385	Psyr_1196	76.571	-4.76344	-4.24143	0	0			type III secretion protein HrpD	type III secretion protein HrpD
PSPTO_1386	Psyr_1197	76.166	-4.43348	-3.45684	0	0			type III secretion protein HrpE	type III secretion protein HrpE
PSPTO_1388	Psyr_1199	78.322	-3.55205	-3.62913	0	0			type III secretion protein HrpG	type III secretion protein HrpG
PSPTO_1389	Psyr_1200	84.922	-4.22299	-2.94749	0	0			outer-membrane type III secretion protein HrcC	outer-membrane type III secretion protein HrcC
PSPTO_1390	Psyr_1201	76.119	-4.46962	-4.06879	0	4.85e-279			type III secretion protein	type III secretion protein HrpT
PSPTO_1391	Psyr_1202	80	-4.041	-3.90963	0	0			negative regulator of hrp expression HrpV	negative regulator of hrp expression HrpV
PSPTO_1392	Psyr_1205	85.515	-3.72573	-2.73525	0	7.71e-105			type III secretion protein HrcU	type III secretion protein HrcU
PSPTO_1393	Psyr_1206	83.712	-3.57872	-3.57887	0	9.33e-142			type III secretion protein HrcT	type III secretion protein HrcT
PSPTO_1394	Psyr_1207	93.182	-3.97904	-4.32471	0	1.53e-132			type III secretion protein HrcS	type III secretion protein HrcS
PSPTO_1395	Psyr_1208	93	-4.04742	-4.68735	0	0			type III secretion protein HrcR	type III secretion system protein
PSPTO_1396	Psyr_1209	63.971	-3.82432	-5.76108	0	0			type III secretion protein HrcQb	type III secretion protein HrcQb
PSPTO_1397	Psyr_1210	68.908	-3.54267	-4.9064	0	0			type III secretion protein HrcQa	type III secretion protein HrcQa
PSPTO_1398	Psyr_1211	68.421	-4.17241	-6.33938	0	0			type III secretion protein HrpP	type III secretion protein HrpP
PSPTO_1399	Psyr_1212	85.811	-4.72203	-5.19878	0	0			type III secretion protein HrpO	type III secretion protein HrpO
PSPTO_1400	Psyr_1213	95.323	-4.50516	-3.94246	0	0			type III secretion cytoplasmic ATPase HrcN	type III secretion cytoplasmic ATPase HrcN
PSPTO_1401	Psyr_1214	80	-4.14513	-3.59461	0	0			type III secretion protein HrpQ	type III secretion protein HrpQ
PSPTO_1402	Psyr_1215	92.662	-3.446	-3.37118	0	0			type III secretion protein HrcV	Type III secretion protein HrcV
PSPTO_1403	Psyr_1216	78.049	-3.46412	-3.4597	0	0			type III secretion protein HrpJ	type III secretion protein HrpJ
PSPTO_1404	Psyr_1217	88.587	-2.82353	-3.77557	0	4.9e-273			RNA polymerase sigma factor HrpL	sigma-70 region 2:sigma-70 region 4
PSPTO_1405	Psyr_1218	74.619	-4.3611	-4.6522	0	0			type III helper protein HrpK1	type III helper protein HrpK1
PSPTO_1412	Psyr_1227	97.74	1.83302	1.58604	0	0	J	J	S-adenosylmethionine--tRNA ribosyltransferase-isomerase	S-adenosylmethionine--tRNA ribosyltransferase-isomerase
PSPTO_1413	Psyr_1228	98.922	1.73482	1.44762	0	0	J	J	queuine tRNA-ribosyltransferase	queuine tRNA-ribosyltransferase
PSPTO_1414	Psyr_1229	100	1.38279	1.01433	0	0	S	S	preprotein translocase subunit YajC	preprotein translocase subunit YajC
PSPTO_1415	Psyr_1230	99.196	1.17529	0.0280287	0	0.012249	U	U	protein-export membrane protein SecD	preprotein translocase subunit SecD
PSPTO_1416	Psyr_1231	99.67	1.24758	-0.90717	0	0	U	U	protein-export membrane protein SecF	preprotein translocase subunit SecF
PSPTO_1417	Psyr_1232	96.648	-0.183084	2.37237	1.21e-37	0	M	M	hypothetical protein PSPTO_1417	hypothetical protein Psyr_1232
PSPTO_1419	Psyr_1233	98.524	2.57616	1.38076	0	0	G	G	inositol-1-monophosphatase	inositol monophosphatase
PSPTO_1420	Psyr_1234	93.385	2.36576	1.30438	0	0	J	J	RNA methyltransferase, TrmH family, group 1	RNA methyl transferase TrmH
PSPTO_1421	Psyr_1235	92.996	2.57925	1.65395	0	0	E	E	serine O-acetyltransferase	Serine O-acetyltransferase
PSPTO_1422	Psyr_1236	99.387	1.18847	0.541641	0	3.2e-197	K	K	rrf2 family protein	transcription factor IscR
PSPTO_1423	Psyr_1237	98.267	0.742802	0.393068	0	0	E	E	cysteine desulfurase	cysteine desulfurase
PSPTO_1424	Psyr_1238	99.219	0.362531	-0.01313	3.55e-112	0.446118	C	c	iron-binding protein IscU	scaffold protein
PSPTO_1425	Psyr_1239	98.131	0.292414	-0.061962	2.64e-50	0.000745953	S	S	iron-binding protein IscA	iron-sulfur cluster assembly protein IscA
PSPTO_1426	Psyr_1240	96.532	0.338192	-0.0326962	4.55e-70	0.0825734	O	O	co-chaperone Hsc20	co-chaperone HscB
PSPTO_1427	Psyr_1241	97.258	0.712298	-0.0678491	0	1.22e-05	F	F	chaperone protein HscA	chaperone protein HscA
PSPTO_1428	Psyr_1242	96.46	0.591795	-0.392387	4.23e-85	4.42e-39	C	C	ferredoxin, 2Fe-2S	ferredoxin, 2Fe-2S type
PSPTO_1429	Psyr_1243	80.303	0.834714	-0.344845	3.08e-80	5.13e-19	S	S	hypothetical protein PSPTO_1429	hypothetical protein Psyr_1243
PSPTO_1430	Psyr_1244	100	1.56271	0.210461	0	1.04e-105	S	S	nucleoside diphosphate kinase	nucleoside diphosphate kinase
PSPTO_1431	Psyr_1245	98.168	1.61253	-0.100092	0	8.13e-21	J	J	radical SAM enzyme, Cfr family	hypothetical protein Psyr_1245
PSPTO_1432	Psyr_1246	92.857	1.29049	-0.846657	0	3.95e-280	N, U	N, U	type IV pilus biogenesis protein PilF	TPR repeat-containing protein
PSPTO_1433	Psyr_1247	89.521	1.0783	-0.64329	0	2.33e-282	S	S	hypothetical protein PSPTO_1433	hypothetical protein Psyr_1247
PSPTO_1434	Psyr_1248	97.832	0.933149	-0.635426	0	5.38531553966959e-320	I	I	1-hydroxy-2-methyl-2-(E)-butenyl 4-diphosphate synthase	4-hydroxy-3-methylbut-2-en-1-yl diphosphate synthase
PSPTO_1435	Psyr_1249	96.97	0.403	-0.264205	9.03e-97	5.46e-53	J	J	histidyl-tRNA synthetase	histidyl-tRNA synthetase
PSPTO_1436	Psyr_1250	98.592	0.582215	-0.211292	5.71e-170	3.58e-18	S	S	hypothetical protein PSPTO_1436	hypothetical protein Psyr_1250
PSPTO_1437	Psyr_1251	96.588	0.585994	-0.786824	4.9e-300	0	M	M	PQQ enzyme repeat domain-containing protein	quinoprotein
PSPTO_1438	Psyr_1252	99.184	-0.3309	-0.471488	2.8e-31	3.32e-237	S	S	GTP-binding protein EngA	GTP-binding protein EngA
PSPTO_1440	Psyr_1253	95.55	-0.366633	-0.0902335	4.74e-86	0.000179071	E	E	class I and II aminotransferase	aminotransferase
PSPTO_1441	Psyr_1254	90.494	-0.102177	-0.522472	1.44e-05	1.07e-76	S	S	hydrolase	nitrilase/cyanide hydratase and apolipoprotein N-acyltransferase
PSPTO_1443	Psyr_1256	97.924	0.584531	0.551807	1.58e-111	5.22e-123	C	C	carboxyphosphonoenolpyruvate phosphonomutase	carboxyphosphonoenolpyruvate phosphonomutase
PSPTO_1444	Psyr_1257	97.482	0.358997	-1.3136	4.48e-199	0	E	E	2-isopropylmalate synthase	2-isopropylmalate synthase
PSPTO_1445	Psyr_1258	97.08	1.01913	0.655813	6.34e-127	4.72e-81	M	M	peptidase, M23/M37 family	peptidase M23B
PSPTO_1446	Psyr_1259	96.76	1.48356	0.675406	0	4.82e-190	L	L	exodeoxyribonuclease VII large subunit	exodeoxyribonuclease VII large subunit
PSPTO_1448	Psyr_1260	94.505	0.661673	0.0987178	8.68e-33	0.0400503	S	S	hypothetical protein PSPTO_1448	hypothetical protein Psyr_1260
PSPTO_1449	Psyr_1261	99.182	1.3518	0.435566	0	0	F	F	inosine 5\'-monophosphate dehydrogenase	inosine 5\'-monophosphate dehydrogenase
PSPTO_1450	Psyr_1262	98.857	0.693506	-0.699178	6.91691904177745e-323	0	F	F	GMP synthase	GMP synthase
PSPTO_1451	Psyr_0753	93.384	-1.64951	0.306676	0	1.02e-11	S	S	hypothetical protein PSPTO_1451	hypothetical protein Psyr_0753
PSPTO_1453	Psyr_0754	97.912	0.216681	0.461271	7.72e-31	2.47e-92	G	G	levansucrase	levansucrase
PSPTO_1455	Psyr_2598	40.23	-0.65358	-0.889858	8.4e-23	3.88e-192	L	L	hypothetical protein PSPTO_1455	DNA helicase
PSPTO_1456	Psyr_1266	97.812	1.58451	0.403006	0	1.46e-55	Q	Q	multicopper oxidase	twin-arginine translocation pathway signal
PSPTO_1457	Psyr_1267	91.124	0.725734	0.161043	1.2e-40	0.00707426	F, J	F, J	cytidine/deoxycytidylate deaminase family protein	cytidine/deoxycytidylate deaminase
PSPTO_1458	Psyr_1268	96.568	1.10575	1.30581	0	0	M	M	periplasmic binding domain/transglycosylase SLT domain fusion protein	transglycosylase
PSPTO_1459	Psyr_1269	98.074	1.65403	0.597674	0	0	F	F	phosphoribosylformylglycinamidine synthase	phosphoribosylformylglycinamidine synthase
PSPTO_1460	Psyr_1270	89.32	0.9893	-0.655612	3.48e-124	4.33e-44	S	S	hypothetical protein PSPTO_1460	hypothetical protein Psyr_1270
PSPTO_1461	Psyr_1271	94.118	0.672624	0.111403	1.14e-97	0.00236051	S	S	hypothetical protein PSPTO_1461	ErfK/YbiS/YcfS/YnhG
PSPTO_1462	Psyr_1272	93.443	0.622277	-0.401219	4.12e-87	2.93e-31	F	F	mutT/nudix family protein	NUDIX hydrolase
PSPTO_1464	Psyr_1273	97.462	0.233229	-0.404151	2.54e-18	1.27e-50	L	L	mutT/nudix family protein	NUDIX hydrolase
PSPTO_1465	Psyr_1274	93.103	0.516819	-0.256023	4.4e-69	8.88e-26	S	S	transferase, hexapeptide repeat protein	hexapaptide repeat-containing transferase
PSPTO_1466	Psyr_1275	90.278	0.205182	-0.547054	2.03e-08	2.7e-62	S	S	hypothetical protein PSPTO_1466	hypothetical protein Psyr_1275
PSPTO_1467	Psyr_1276	92.903	1.49609	0.934159	1.65e-148	9.21e-35	S	S	hypothetical protein PSPTO_1467	hypothetical protein Psyr_1276
PSPTO_1468	Psyr_1277	97.964	1.73677	1.13893	0	0	F	F	phosphoribosylglycinamide formyltransferase 2	phosphoribosylglycinamide formyltransferase 2
PSPTO_1469	Psyr_1278	96.119	-0.273169	-0.192007	3.52e-12	1.18e-11	G	G	major facilitator family transporter	citrate-proton symport
PSPTO_1470	Psyr_1279	86.506	0.923506	0.528113	3.48e-115	9.72e-58	P	P	hypothetical protein PSPTO_1470	CBS:transporter-associated region
PSPTO_1471	Psyr_1280	94.378	1.95396	0.873859	0	1.39e-220	O	O	membrane protein	cytochrome c assembly protein
PSPTO_1472	Psyr_1281	98.472	1.94614	1.31528	0	0	U	U	signal recognition particle protein Ffh	Signal recognition particle protein
PSPTO_1473	Psyr_1282	98.824	1.76235	0.723151	0	0	J	J	30S ribosomal protein S16	30S ribosomal protein S16
PSPTO_1474	Psyr_1283	98.324	1.46761	0.677498	0	0	J	J	16S rRNA-processing protein RimM	16S rRNA-processing protein RimM
PSPTO_1475	Psyr_1284	99.2	1.49345	0.776801	0	0	J	J	tRNA (guanine-N1)-methyltransferase	tRNA (guanine-N(1)-)-methyltransferase
PSPTO_1476	Psyr_1285	100	1.96716	1.29725	0	0	J	J	50S ribosomal protein L19	50S ribosomal protein L19
PSPTO_1478	Psyr_1286	97.315	0.155037	0.920845	0.0957589	2.17e-181	L	L	integrase/recombinase XerD	site-specific tyrosine recombinase XerD
PSPTO_1479	Psyr_1289	93.902	2.13387	1.62534	0	0	O	O	thiol:disulfide interchange protein DsbC	glutaredoxin
PSPTO_1480	Psyr_1290	98.157	1.60397	0.36323	0	7.89e-186	E	E	homoserine dehydrogenase	homoserine dehydrogenase
PSPTO_1481	Psyr_1291	97.015	1.4298	-0.609394	0	1.49e-282	E	E	threonine synthase	threonine synthase
PSPTO_1482	Psyr_1292	84.476	0.523156	0.148846	1.05e-19	0.0121686	T	T	sensory box histidine kinase/response regulator	PAS
PSPTO_1483	Psyr_1293	79.021	0.0342898	0.546402	0.651441	2.28e-10	S	S	response regulator/EAL domain protein	EAL:response regulator receiver
PSPTO_1484	Psyr_1294	86.538	0.0936386	0.105401	0.344767	0.345427	T	T	LuxR family DNA-binding response regulator	LuxR response regulator receiver
PSPTO_1485	Psyr_1295	93.878	-1.81192	0.903306	1.25e-273	7.36e-119	S	S	hypothetical protein PSPTO_1485	hypothetical protein Psyr_1295
PSPTO_1486	Psyr_1296	80.469	-0.665866	-0.12409	2.11e-27	0.0185638	s	s	hypothetical protein PSPTO_1486	hypothetical protein Psyr_1296
PSPTO_1487	Psyr_1297	98.333	1.63298	1.29395	0	1.34e-281	S	S	hypothetical protein PSPTO_1487	YaeQ protein
PSPTO_1488	Psyr_1298	97.198	1.1311	0.973657	0	3.9e-305	L	L	single-stranded-DNA-specific exonuclease RecJ	RecJ exonuclease
PSPTO_1489	Psyr_1299	95.38	-1.61632	0.333458	5.44e-281	2.3e-16	C	C	xenobiotic reductase	NADH:flavin oxidoreductase
PSPTO_1490	Psyr_1300	83.309	-0.629952	-0.133992	8.1e-20	0.00240538	T	T	sensory box histidine kinase/response regulator	hypothetical protein Psyr_1300
PSPTO_1491	Psyr_1301	89.113	-0.0837684	1.15382	0.126364	1.05e-59	S	S	hypothetical protein PSPTO_1491	hypothetical protein Psyr_1301
PSPTO_1492	Psyr_1302	75.163	-0.490255	-0.350548	1.77e-25	1.75e-08	S	S	hypothetical protein PSPTO_1492	hypothetical protein Psyr_1302
PSPTO_1493	Psyr_1303	95.926	0.294004	-0.239721	6.25e-50	5.05e-29	S	S	methyl-accepting chemotaxis protein	histidine kinase, HAMP region: chemotaxis sensory transducer
PSPTO_1494	Psyr_1304	94.915	-0.385926	-1.24019	2.9e-24	4.34e-164	N, T	N, T	chemotaxis protein CheW	CheW-like protein
PSPTO_1495	Psyr_1305	86.449	-0.795652	-1.75539	2.78e-118	0	N, T	N, T	chemotaxis protein methyltransferase CheR	protein-glutamate O-methyltransferase
PSPTO_1496	Psyr_1306	88.646	-0.839749	-1.96438	3.64e-74	0	N, T	N, T	chemotaxis protein CheW	CheW-like protein
PSPTO_1497	Psyr_1307	92.055	-0.96644	-1.69874	4.91e-299	0	T	T	sensor histidine kinase/response regulator	response regulator receiver:CheW-like protein:ATP-binding region, ATPase-like:Hpt
PSPTO_1498	Psyr_1308	91.964	-0.575792	-1.3235	9.14e-91	4.41e-272	T	T	protein-glutamate methylesterase CheB	chemotaxis-specific methylesterase
PSPTO_1499	Psyr_1309	94.91	-0.424393	-1.56376	3.54e-67	0	T	T	response regulator/GGDEF domain-containing protein	diguanylate cyclase
PSPTO_1500	Psyr_1310	98.635	1.36519	0.83271	0	0	J	J	hypothetical protein PSPTO_1500	peptide chain release factor 2
PSPTO_1501	Psyr_1311	98.8	1.92579	0.690339	0	0	J	J	lysyl-tRNA synthetase	lysyl-tRNA synthetase
PSPTO_1502	Psyr_1312	94.606	-1.05074	-1.94704	1.84e-57	0	K	K	TetR family transcriptional regulator	regulatory protein, TetR
PSPTO_1503	Psyr_1313	98.118	-0.654638	-0.915665	8.41e-225	2.64e-220	S	S	hypothetical protein PSPTO_1503	hypothetical protein Psyr_1313
PSPTO_1504	Psyr_1314	89.933	-0.121456	-1.06649	0.00474184	4.3e-84	S	S	lipoprotein	lipoprotein
PSPTO_1505	Psyr_1315	90.476	-0.0798975	-1.26837	0.300951	5.48e-33	S	S	lipoprotein	lipoprotein
PSPTO_1506	Psyr_1316	96.923	-1.25997	0.284508	0	3.61e-59	M	M	ompA family protein	OmpA/MotB
PSPTO_1507	Psyr_1317	96.212	-1.81655	0.261207	0	2.75e-26	s	s	hypothetical protein PSPTO_1507	hypothetical protein Psyr_1317
PSPTO_1508	Psyr_1318	97.836	-0.618467	-0.912225	0	0	C	C	phosphoenolpyruvate carboxylase	phosphoenolpyruvate carboxylase
PSPTO_1509	Psyr_1319	93.488	2.18567	1.60287	0	0	F	F	adenylate kinase	adenylate kinase
PSPTO_1510	Psyr_1320	93.304	2.00363	1.15849	0	0	O	O	hypothetical protein PSPTO_1510	peptidase M22, glycoprotease
PSPTO_1511	Psyr_1321	89.32	-0.0190351	-0.289056	0.54141	4.79e-33	S	S	hypothetical protein PSPTO_1511	hypothetical protein Psyr_1321
PSPTO_1512	Psyr_1322	89.895	-0.219291	-0.41142	1.16e-05	3.11e-35	S	S	hypothetical protein PSPTO_1512	hypothetical protein Psyr_1322
PSPTO_1513	Psyr_1323	88.21	-0.571567	0.410323	5.48e-07	1.98e-10	S	S	hypothetical protein PSPTO_1513	extensin-like, C-terminal, partial
PSPTO_1514	Psyr_1324	95.652	-0.626077	-0.373273	3.78e-62	1.21e-43	S	S	hypothetical protein PSPTO_1514	hypothetical protein Psyr_1324
PSPTO_1515	Psyr_1325	93.13	0.616844	0.974442	2.98e-37	1.89e-197	M	M	hypothetical protein PSPTO_1515	hypothetical protein Psyr_1325
PSPTO_1518	Psyr_1326	96.507	0.199098	0.4111	5.03e-08	3.29e-54	s	s	hypothetical protein PSPTO_1518	hypothetical protein Psyr_1326
PSPTO_1519	Psyr_1327	79.31	-0.142296	-0.91473	0.157996	4.37e-25	S	S	hypothetical protein PSPTO_1519	hypothetical protein Psyr_1327
PSPTO_1520	Psyr_1328	95.078	0.434833	0.0477737	8.24e-52	0.126287	I	I	glycerol-3-phosphate acyltransferase	glycerol-3-phosphate acyltransferase
PSPTO_1521	Psyr_1329	88.8	-0.140292	-0.48486	0.00196571	3.8e-28	s	s	hypothetical protein PSPTO_1521	hypothetical protein Psyr_1329
PSPTO_1522	Psyr_1330	95.167	0.700919	-0.0156908	2.88e-89	0.670085	Q	Q	rRNA large subunit methyltransferase A	rRNA (guanine-N(1)-)-methyltransferase
PSPTO_1523	Psyr_1331	97.128	1.43476	0.834027	0	9.5383616657111e-315	E	E	succinyl-diaminopimelate desuccinylase	succinyl-diaminopimelate desuccinylase
PSPTO_1524	Psyr_1332	64.019	-0.503576	-0.350987	6.09e-33	1.18e-09	G	G	glycosyl transferase family protein	glycosyl transferase family protein
PSPTO_1525	Psyr_1333	93.841	1.87762	1.6186	0	0	H	H	ThiF family protein	UBA/THIF-type NAD/FAD binding fold
PSPTO_1526	Psyr_1334	79.259	1.64195	1.03432	3.77e-165	5.88e-109	S	S	sufE protein	Fe-S metabolism associated SufE
PSPTO_1527	Psyr_1335	93.017	0.790922	0.299034	2.19e-105	4.99e-33	E	E	cysteine sulfinate desulfinase	class V aminotransferase
PSPTO_1528	Psyr_1336	97.384	1.25152	1.09364	0	0	E	E	tetrahydrodipicolinate succinylase	tetrahydrodipicolinate succinylase
PSPTO_1529	Psyr_1337	94.783	1.13164	1.14414	0	0	P	P	arsC family protein	hypothetical protein Psyr_1337
PSPTO_1530	Psyr_1339	84.058	-0.421025	0.0522286	7.69e-10	0.521344	S	S	hypothetical protein PSPTO_1530	hypothetical protein Psyr_1339
PSPTO_1531	Psyr_1340	96.725	-0.215613	-2.63326	6.14e-13	0	E	E	class I and II aminotransferase	succinyldiaminopimelate transaminase
PSPTO_1532	Psyr_1341	97.55	0.570628	-0.657483	1.42e-179	2.47e-286	O	O	[protein-pII] uridylyltransferase [Pseudomonas syringae pv. tomato str. DC3000]	PII uridylyl-transferase
PSPTO_1533	Psyr_1342	95.385	1.42887	0.836675	0	0	J	J	methionine aminopeptidase	methionine aminopeptidase
PSPTO_1534	Psyr_1343	99.595	1.67706	2.0739	0	0	J	J	30S ribosomal protein S2	30S ribosomal protein S2
PSPTO_1535	Psyr_1344	97.561	1.35048	1.62137	0	0	J	J	translation elongation factor Ts	elongation factor Ts
PSPTO_1536	Psyr_1345	99.593	0.171288	0.322491	2.97e-21	4.09e-119	S	S	uridylate kinase	uridylate kinase
PSPTO_1537	Psyr_1346	98.919	0.0684306	0.164768	0.000497102	2.91e-27	J	J	ribosome recycling factor	ribosome recycling factor
PSPTO_1538	Psyr_1347	98.008	-0.243316	-0.266494	7.96e-27	7.25e-38	I	I	undecaprenyl diphosphate synthase	di-trans-poly-cis-decaprenylcistransferase
PSPTO_1539	Psyr_1348	96.31	-0.400563	-0.768695	3.89e-35	9.37e-138	I	I	phosphatidate cytidylyltransferase	phosphatidate cytidylyltransferase
PSPTO_1540	Psyr_1349	95.202	-0.288626	-1.4621	1.37e-22	0	I	I	1-deoxy-D-xylulose 5-phosphate reductoisomerase	1-deoxy-D-xylulose 5-phosphate reductoisomerase
PSPTO_1541	Psyr_1350	96.667	0.440239	0.216006	5.04e-208	6.33e-69	M	M	membrane-associated zinc metalloprotease	peptidase M50, membrane-associated zinc metallopeptidase
PSPTO_1542	Psyr_1351	97.61	0.515935	-0.222849	0	1.96e-183	M	M	outer membrane protein	surface antigen (D15):surface antigen variable number
PSPTO_1543	Psyr_1352	98.742	0.188322	-1.82233	6.13e-19	0	M	M	outer membrane protein OmpH	outer membrane lipoprotein
PSPTO_1544	Psyr_1353	90.883	-0.589977	-2.66651	1.76e-194	0	M	M	UDP-3-O	UDP-3-O
PSPTO_1545	Psyr_1354	96.575	-0.0100819	-1.76036	0.657028	0	I	I	(3R)-hydroxymyristoyl-ACP dehydratase	(3R)-hydroxymyristoyl-ACP dehydratase
PSPTO_1546	Psyr_1355	97.674	0.174536	-2.14327	1.33e-09	0	M	M	UDP-N-acetylglucosamine acyltransferase	UDP-N-acetylglucosamine acyltransferase
PSPTO_1547	Psyr_1356	92	-0.159547	-2.50736	2.22e-06	0	M	M	lipid A disaccharide synthase	lipid-A-disaccharide synthase
PSPTO_1548	Psyr_1357	93.088	-0.427311	-2.07422	1.98e-18	0	L	L	ribonuclease HII	ribonuclease HII
PSPTO_1549	Psyr_1358	98.21	0.482966	-0.524932	7.86e-241	5.93866906301178e-321	L	L	DNA polymerase III subunit alpha	DNA polymerase III subunit alpha
PSPTO_1550	Psyr_1359	99.048	0.799709	0.0852321	0	1.28e-09	I	I	acetyl-CoA carboxylase carboxyltransferase subunit alpha	acetyl-CoA carboxylase carboxyltransferase subunit alpha
PSPTO_1551	Psyr_1360	80	-0.223006	-1.0125	1.38e-11	1.55e-86	D	D	cell cycle protein mesJ	PP-loop protein
PSPTO_1552	Psyr_1361	99.448	1.05128	0.159472	0	1.59e-43	F	F	CTP synthase	CTP synthetase
PSPTO_1553	Psyr_1362	98.221	0.589053	-1.03339	1.83e-128	0	M	M	2-dehydro-3-deoxyphosphooctonate aldolase	2-dehydro-3-deoxyphosphooctonate aldolase
PSPTO_1554	Psyr_1363	97.897	-0.378912	-1.82961	8.94e-205	0	G	G	enolase	phosphopyruvate hydratase
PSPTO_1555	Psyr_1364	97.826	-1.12253	-1.25572	4.31e-90	0	D	D	hypothetical protein PSPTO_1555	septum formation initiator
PSPTO_1556	Psyr_1365	95.763	-0.456272	-0.751873	2.88e-17	6.64e-103	I	I	4-diphosphocytidyl-2C-methyl-D-erythritol synthase	2-C-methyl-D-erythritol 4-phosphate cytidylyltransferase
PSPTO_1557	Psyr_1366	95.638	0.418551	-0.0572166	1.22e-10	0.355144	K	K	LysR family transcriptional regulator	regulatory protein LysR
PSPTO_1558	Psyr_1367	97.297	0.776997	1.13075	2.34e-113	2.14e-209	C	C	alcohol dehydrogenase, class III	zinc-containing alcohol dehydrogenase superfamily protein
PSPTO_1559	Psyr_1368	95.018	0.466189	0.557862	2.58e-31	1.42e-32	S	S	esterase	carboxylesterase
PSPTO_1560	Psyr_1369	97.452	2.11542	1.51509	0	0	I	I	2-C-methyl-D-erythritol 2,4-cyclodiphosphate synthase	2-C-methyl-D-erythritol 2,4-cyclodiphosphate synthase
PSPTO_1561	Psyr_1370	95.17	1.81565	1.12898	0	0	J	J	hypothetical protein PSPTO_1561	tRNA pseudouridine synthase D
PSPTO_1562	Psyr_1371	93.574	0.889114	-0.00656614	4.26e-222	0.80851	F	F	stationary-phase survival protein SurE	stationary phase survival protein SurE
PSPTO_1563	Psyr_1372	98.578	0.346864	0.0185551	5.08e-28	0.420406	O	O	protein-L-isoaspartate O-methyltransferase	protein-L-isoaspartate O-methyltransferase
PSPTO_1564	Psyr_1373	94.444	-0.448025	-0.490912	4.84e-307	4.31e-302	M	M	lipoprotein NlpD	peptidoglycan-binding LysM:peptidase M23B
PSPTO_1565	Psyr_1374	99.104	-0.891793	-0.803731	0	0	K	K	RNA polymerase sigma-38 factor	RNA polymerase sigma factor RpoS
PSPTO_1568	Psyr_3813	87.279	-2.24891	-1.91461	4.51e-281	1.77e-138			type III effector HopAF1	type III effector HopAF1
PSPTO_1574	Psyr_3803	94.737	1.17856	0.244044	8.64e-70	1.11e-05	M	M	mechanosensitive ion channel family protein	MscS mechanosensitive ion channel
PSPTO_1577	Psyr_3802	86.216	0.577054	0.781421	2.02e-65	1.4e-86	s	s	hypothetical protein PSPTO_1577	hypothetical protein Psyr_3802
PSPTO_1578	Psyr_3801	93.603	0.216796	0.269189	3.02e-05	5.04e-05	K	K	LysR family transcriptional regulator	regulatory protein LysR
PSPTO_1579	Psyr_3800	88.391	-0.370051	0.686326	0.00324749	0.000807974	G	G	major facilitator family transporter	major facilitator transporter
PSPTO_1580	Psyr_3799	92.982	-0.650659	-0.707924	1.95e-16	2.36e-10	S	S	hypothetical protein PSPTO_1580	hypothetical protein Psyr_3799
PSPTO_1581	Psyr_3798	66.667	0.0267513	-0.389229	0.770529	7.32e-10	C	C	hypothetical protein PSPTO_1581	hypothetical protein Psyr_3798
PSPTO_1587	Psyr_3791	99.551	1.85502	1.84071	0	0	L	L	ATP-dependent RNA helicase SrmB	helicase
PSPTO_1588	Psyr_3790	79	0.114912	-0.0980207	0.201256	0.25258	S	S	hypothetical protein PSPTO_1588	hypothetical protein Psyr_3790
PSPTO_1589	Psyr_3789	93.031	1.06409	-0.238881	6.99e-120	5.19e-07	S	S	lipoprotein	lipoprotein
PSPTO_1590	Psyr_3788	93.802	1.31485	-1.44641	0	0	S	S	hypothetical protein PSPTO_1590	hypothetical protein Psyr_3788
PSPTO_1592	Psyr_3787	88.298	-0.333239	0.0125601	4.77e-15	0.70016	S	S	hypothetical protein PSPTO_1592	hypothetical protein Psyr_3787
PSPTO_1593	Psyr_3786	98.201	1.84899	2.36177	0	0	S	S	hypothetical protein PSPTO_1593	RNA binding S1
PSPTO_1594	Psyr_3784	91.667	1.93424	1.48233	6.43e-274	3e-108	S	S	hypothetical protein PSPTO_1594	hypothetical protein Psyr_3784
PSPTO_1596	Psyr_3782	88.71	-1.64452	0.862888	1.35e-282	1e-110	S	S	hypothetical protein PSPTO_1596	CsbD-like protein
PSPTO_1597	Psyr_3781	94.41	-0.314005	0.302027	7.68e-17	1.12e-12	S	S	ribonuclease BN	ribonuclease BN
PSPTO_1598	Psyr_3780	93.855	-0.122884	0.305442	0.000798853	8.94e-12	J	J	polypeptide deformylase	peptide deformylase
PSPTO_1599	Psyr_3779	81.429	0.518757	0.686956	4.55e-20	1.75e-34	S	S	GNAT family acetyltransferase	N-acetyltransferase GCN5
PSPTO_1600	Psyr_3778	87.537	-0.320228	0.497676	5.89e-13	2.56e-14	E	E	ABC transporter periplasmic substrate-binding protein	substrate-binding region of ABC-type glycine betaine transport system
PSPTO_1601	Psyr_3777	79.518	-0.91961	-0.0234558	2.18e-108	0.587346	S	S	hypothetical protein PSPTO_1601	hypothetical protein Psyr_3777
PSPTO_1602	Psyr_3776	89.655	-0.882272	0.113266	7.64e-121	0.000691638	F	F	cytosine deaminase	cytosine deaminase
PSPTO_1604	Psyr_3775	86.347	-0.291622	-0.226797	2.23e-20	4.57e-16	S	S	hydrolase	Alpha/beta hydrolase fold
PSPTO_1605	Psyr_3774	87.468	-0.596207	-0.158053	5.8e-76	5.01e-10	T	T	sensory box histidine kinase	hypothetical protein Psyr_3774
PSPTO_1606	Psyr_3773	87.5	0.265775	0.163859	7.51e-19	2.46e-12	T	T	sensor histidine kinase	GAF:ATP-binding protein
PSPTO_1607	Psyr_3772	81.132	-0.273837	0.959778	5.66e-06	3.33e-68	S	S	hypothetical protein PSPTO_1607	hypothetical protein Psyr_3772
PSPTO_1608	Psyr_3771	90.181	-0.885821	0.984957	1.79e-216	6.01e-299	G	G	hypothetical protein PSPTO_1608	hypothetical protein Psyr_3771
PSPTO_1609	Psyr_3770	76.471	-1.08216	0.453063	3.25e-219	1.85e-245	S	S	hypothetical protein PSPTO_1609	peptidase
PSPTO_1610	Psyr_3769	90.331	0.760688	-0.235473	3.21e-38	4.13e-10	P	P	TonB-dependent siderophore receptor	TonB-dependent siderophore receptor
PSPTO_1612	Psyr_3768	91.324	1.03076	0.776268	4.1e-35	3.71e-96	G	G	major facilitator family transporter	major facilitator transporter
PSPTO_1613	Psyr_3767	86.517	0.167201	1.3524	0.42786	1.2e-10	K	K	LuxR family transcriptional regulator	regulatory protein LuxR
PSPTO_1614	Psyr_3766	84.27	1.6564	1.4462	1.03e-30	1.14e-33	S	S	hypothetical protein PSPTO_1614	hypothetical protein Psyr_3766
PSPTO_1615	Psyr_3764	73.448	-0.693099	-0.238551	1.62e-10	0.0159398	S	S	hypothetical protein PSPTO_1615	hypothetical protein Psyr_3764
PSPTO_1616	Psyr_3763	85.227	0.178849	-0.171399	0.0109433	0.00374853	T	T	diguanylate cyclase	diguanylate cyclase
PSPTO_1617	Psyr_3762	94.207	0.911116	-0.534453	1.23e-58	1.22e-10	G	G	major facilitator family transporter	major facilitator transporter
PSPTO_1618	Psyr_1558	55	0.148808	0.533679	0.00026789	3.91e-36	K	K	LysR family transcriptional regulator	regulatory protein LysR
PSPTO_1619	Psyr_3761	76.382	-0.209783	-1.32628	0.000406304	1.95e-282	S	S	hypothetical protein PSPTO_1619	hypothetical protein Psyr_3761
PSPTO_1620	Psyr_3760	98.148	-0.811795	-1.63205	1.37e-115	0	M	M	hypothetical protein PSPTO_1620	VacJ-like lipoprotein
PSPTO_1621	Psyr_3759	97.454	-0.707183	-1.12397	1.3e-137	0	s	s	hypothetical protein PSPTO_1621	hypothetical protein Psyr_3759
PSPTO_1622	Psyr_3758	97.887	-1.43796	-0.577617	1.38e-50	1.13e-16	E	E	glycine betaine-binding protein	substrate-binding region of ABC-type glycine betaine transport system
PSPTO_1623	Psyr_3757	99.029	2.403	6.43099	0	0	S	S	hypothetical protein PSPTO_1623	hypothetical protein Psyr_3757
PSPTO_1624	Psyr_3756	98.732	1.92298	5.86338	0	0	S	S	sodium:solute symporter family protein	acetate permease
PSPTO_1625	Psyr_3755	100	0.333048	2.0707	0.0463427	1.81e-52	S	S	hypothetical protein PSPTO_1625	hypothetical protein Psyr_3755
PSPTO_1626	Psyr_3754	83.065	-0.119301	0.523452	0.580134	0.00807198	S	S	hypothetical protein PSPTO_1626	hypothetical protein Psyr_3754
PSPTO_1627	Psyr_3753	93.358	0.481225	1.28611	3.37e-06	1.64e-70	S	S	short chain dehydrogenase	short chain dehydrogenase
PSPTO_1628	Psyr_3752	97.248	0.991151	0.831959	6.35e-21	1.27e-15	S	S	hypothetical protein PSPTO_1628	hypothetical protein Psyr_3752
PSPTO_1629	Psyr_3751	88.136	1.14945	0.209879	5.64e-61	0.038731	T	T	carbon storage regulator	carbon storage regulator
PSPTO_1630	Psyr_3750	98.667	0.799059	0.365365	2.75e-56	1.18e-08	S	S	hypothetical protein PSPTO_1630	hypothetical protein Psyr_3750
PSPTO_1631	Psyr_3749	98.492	-1.22382	-0.209076	1.34e-166	1.39e-05	E	E	hypothetical protein PSPTO_1631	peptidase M42
PSPTO_1632	Psyr_3748	96.907	-1.8704	-0.360175	0	1e-19	M	M	GNAT family acetyltransferase	N-acetyltransferase GCN5
PSPTO_1633	Psyr_3747	98.305	-1.58704	1.16592	0	7.36e-304	E	E	asparagine synthetase	asparagine synthase
PSPTO_1636	Psyr_3745	89.213	-0.380009	-0.380088	4.38e-24	2.98e-14	S	S	hypothetical protein PSPTO_1636	hypothetical protein Psyr_3745
PSPTO_1637	Psyr_3744	84.848	0.352723	0.0183695	4.39e-17	0.743162	V	V	ABC transporter permease	hypothetical protein Psyr_3744
PSPTO_1638	Psyr_3743	93.243	0.194698	-0.242495	0.000183361	2.85e-06	V	V	ABC transporter ATP-binding protein	ABC transporter
PSPTO_1639	Psyr_3742	89.697	1.3426	1.0368	0	1.44e-160	E	E	bifunctional tRNA (mnm(5)s(2)U34)-methyltransferase/FAD-dependent cmnm(5)s(2)U34 oxidoreductase	5-methylaminomethyl-2-thiouridine methyltransferase
PSPTO_1640	Psyr_3741	94.578	-0.627612	0.565867	7.96e-37	7.27e-32	S	S	hypothetical protein PSPTO_1640	hypothetical protein Psyr_3741
PSPTO_1642	Psyr_3740	85.271	1.9515	1.42222	0	0	S	S	hypothetical protein PSPTO_1642	hypothetical protein Psyr_3740
PSPTO_1643	Psyr_3739	97.436	1.37022	0.901576	0	0	S	S	hypothetical protein PSPTO_1643	hypothetical protein Psyr_3739
PSPTO_1644	Psyr_3738	98.307	0.503257	0.857562	1.44e-159	0	L	L	ATP-dependent DNA helicase RecQ	ATP-dependent DNA helicase RecQ
PSPTO_1645	Psyr_3737	95.833	-1.11661	-0.110247	3.96e-252	0.00483033	K	K	MarR family transcriptional regulator	regulatory protein, MarR
PSPTO_1646	Psyr_3736	78.571	-0.27943	0.0194651	1.03e-35	0.555831	N, U	N, U	LysM domain-containing protein	peptidoglycan-binding LysM
PSPTO_1648	Psyr_3735	94.05	-0.397025	-0.109198	3.55e-18	0.0289786	T	T	aerotaxis receptor	hypothetical protein Psyr_3735
PSPTO_1649	Psyr_3734	92.408	0.0610078	-0.245138	0.595052	1.42e-12	O	O	autotransporter	Outer membrane autotransporter barrel
PSPTO_1650	Psyr_3733	94.509	-0.650754	-1.12855	3.66e-09	7.27e-34	O	O	autotransporter	Outer membrane autotransporter barrel
PSPTO_1651	Psyr_3727	79.518	-1.02207	-0.817321	3.65e-09	0.00795996	s	s	hypothetical protein PSPTO_1651	hypothetical protein Psyr_3727
PSPTO_1652	Psyr_3726	90.576	-0.396356	#N/A	0.0451667	#N/A	K	K	hypothetical protein PSPTO_1652	#N/A
PSPTO_1653	Psyr_3725	79.651	-1.4205	-1.8016	0	0	V	V	hypothetical protein PSPTO_1653	ATPase
PSPTO_1654	Psyr_3724	92.048	-2.79197	-2.88184	0	0	V	V	hypothetical protein PSPTO_1654	hypothetical protein Psyr_3724
PSPTO_1661	Psyr_3721	99.759	0.398482	0.527591	3.42e-166	1.69e-299	F	F	ribonucleotide-diphosphate reductase subunit beta	ribonucleotide-diphosphate reductase subunit beta
PSPTO_1671	Psyr_3717	98.144	-2.02751	-2.01575	0	0	F	F	ribonucleotide-diphosphate reductase subunit alpha	ribonucleotide-diphosphate reductase subunit alpha
PSPTO_1672	Psyr_3716	95.951	-0.707177	-0.31956	3.97e-10	9.69e-08	T	T	DNA-binding response regulator	response regulator receiver:transcriptional regulatory protein, C-terminal, partial
PSPTO_1673	Psyr_3715	90.948	-0.670421	-0.489377	1.39e-14	1.92e-14	T	T	sensor histidine kinase	sensor histidine kinase
PSPTO_1674	Psyr_3714	78.629	0.605775	0.480345	3.77e-18	8.76e-14	S	S	ferric iron reductase protein FhuF	ferric iron reductase
PSPTO_1675	Psyr_3713	88.318	1.53765	1.38609	3.78e-248	7.41905277961529e-317	Q	Q	siderophore biosynthesis protein	4\'-phosphopantetheinyl transferase
PSPTO_1676	Psyr_3712	96.154	-0.397965	-0.449392	2.25e-09	8.04e-07	L	L	hypothetical protein PSPTO_1676	hypothetical protein Psyr_3712
PSPTO_1677	Psyr_3711	95.42	0.911304	-0.822765	5.99e-246	8.18e-197	Q	Q	dienelactone hydrolase family protein	dienelactone hydrolase
PSPTO_1678	Psyr_3710	91.379	0.603053	0.61587	0	0	S	S	hypothetical protein PSPTO_1678	hypothetical protein Psyr_3710
PSPTO_1679	Psyr_3709	99.556	0.558806	0.511106	0	0	T	T	transcriptional regulatory protein PhoP	response regulator receiver:transcriptional regulatory protein, C-terminal, partial
PSPTO_1680	Psyr_3708	97.321	0.240452	0.363709	8.74e-57	4.1e-173	T	T	sensor protein PhoQ	sensor histidine kinase
PSPTO_1682	Psyr_3707	97.111	-0.281813	-0.201635	1.4e-29	2.21e-19	C	C	C4-dicarboxylate transport protein	C4-dicarboxylate transporter DctA
PSPTO_1683	Psyr_3706	93.293	2.39891	0.69368	5.49e-207	4.65e-43	S	S	peptidase, SprT family	hypothetical protein Psyr_3706
PSPTO_1684	Psyr_3705	95.255	1.37151	1.0009	0	0	D	D	hypothetical protein PSPTO_1684	C32 tRNA thiolase
PSPTO_1685	Psyr_3704	94.17	0.901655	1.22237	1.9e-183	0	L	L	hypothetical protein PSPTO_1685	hypothetical protein Psyr_3704
PSPTO_1686	Psyr_3703	95.522	1.20156	1.39728	0	0	S	S	trp repressor binding protein	flavodoxin/nitric oxide synthase
PSPTO_1687	Psyr_3702	92.308	1.0457	1.12334	1.42e-181	6.06e-264	P	P	arsenate reductase	arsenate reductase
PSPTO_1688	Psyr_3701	98.065	-1.5877	0.798884	0	3.9e-135	O	O	thioredoxin	thioredoxin
PSPTO_1689	Psyr_3700	91.852	1.23474	1.85085	1.89e-284	0	O	O	lipoprotein	hypothetical protein Psyr_3700
PSPTO_1690	Psyr_3699	95.862	2.32001	2.07581	0	0	s	s	hypothetical protein PSPTO_1690	hypothetical protein Psyr_3699
PSPTO_1691	Psyr_3698	94.656	0.30692	-0.605439	3.59e-18	9.54e-111	T	T	sensor histidine kinase/response regulator GacS	response regulator receiver:ATP-binding region, ATPase-like:histidine kinase, HAMP region:histidine kinase A, N-terminal:Hpt
PSPTO_1692	Psyr_3697	94.667	1.33548	0.0670905	0	3.5e-05	E	E	cysteine synthase B	cysteine synthase B
PSPTO_1693	Psyr_3696	93.57	0.730086	-0.304956	2.67e-229	3.97e-55	J	J	23S rRNA m(5)U1939 methyltransferase	23S rRNA 5-methyluridine methyltransferase
PSPTO_1694	Psyr_3695	98.522	-4.01533	-5.22453	0	0	F	F	GTP pyrophosphokinase	RelA/SpoT protein
PSPTO_1695	Psyr_3694	94.946	0.363239	-0.0528546	7.39e-44	0.0169597	F	F	nucleoside triphosphate pyrophosphohydrolase	nucleoside triphosphate pyrophosphohydrolase
PSPTO_1696	Psyr_3693	97.207	0.3392	0.681035	2.4e-46	2.1e-214	S	S	hypothetical protein PSPTO_1696	hypothetical protein Psyr_3693
PSPTO_1697	Psyr_3692	98.305	-0.580766	-0.198176	8.96e-51	0.000496317	S	S	hypothetical protein PSPTO_1697	hypothetical protein Psyr_3692
PSPTO_1698	Psyr_3691	96.624	1.66649	0.79643	0	0	S	S	hypothetical protein PSPTO_1698	hypothetical protein Psyr_3691
PSPTO_1699	Psyr_3690	93.981	2.16899	0.368026	0	6.97e-60	F	F	phosphoribosylglycinamide formyltransferase	phosphoribosylglycinamide formyltransferase
PSPTO_1700	Psyr_3689	98.295	2.80726	1.43241	0	0	F	F	phosphoribosylformylglycinamidine cyclo-ligase	phosphoribosylaminoimidazole synthetase
PSPTO_1701	Psyr_3688	87.466	0.891713	0.621875	1.97e-206	1.14e-198	S	S	hypothetical protein PSPTO_1701	hypothetical protein Psyr_3688
PSPTO_1702	Psyr_3687	95.238	0.921659	0.50095	1.16e-246	9.06e-93	S	S	permease	hypothetical protein Psyr_3687
PSPTO_1703	Psyr_3686	99.573	1.60322	0.898332	0	0	L	L	DNA replication initiation factor	DNA replication initiation factor
PSPTO_1704	Psyr_3685	93.117	1.03303	0.406857	3.13e-161	8.8e-33	K	K	NAD-dependent deacetylase	NAD-dependent deacetylase
PSPTO_1705	Psyr_3684	88.066	1.15988	-0.246218	0	2.73e-149	M	M	NLP/P60 family protein	NLP/P60
PSPTO_1706	Psyr_3683	95.58	0.550241	0.294726	2.63e-49	2.27e-46	M	M	lipoprotein	NLP/P60
PSPTO_1707	Psyr_3682	97.285	-1.14753	-0.113926	3.61e-117	0.0122746	G	G	L-sorbosone dehydrogenase	L-sorbosone dehydrogenase
PSPTO_1708	Psyr_3681	97.044	2.6875	1.11079	0	0	H	H	cob(I)alamin adenosyltransferase	cob(I)yrinic acid a,c-diamide adenosyltransferase
PSPTO_1709	Psyr_3680	95.592	2.62028	0.63663	0	2.4e-192	H	H	cobyrinic acid a,c-diamide synthase	cobyrinic acid a,c-diamide synthase
PSPTO_1710	Psyr_3679	93.056	2.06462	0.40554	0	7.44e-28	H	H	nitroreductase family protein	nitroreductase
PSPTO_1711	Psyr_3678	95.033	1.95192	0.341803	2.7365032984047e-313	2.03e-20	H	H	cobalamin biosynthesis protein CobD	cobalamin biosynthesis protein
PSPTO_1712	Psyr_3677	88.589	2.02718	-0.0164273	0	0.636446	H	H	cobalamin biosynthesis protein CobC	threonine-phosphate decarboxylase
PSPTO_1713	Psyr_3676	95.679	1.82294	-0.200168	0	1.2e-10	H	H	cobyric acid synthase	cobyric acid synthase
PSPTO_1714	Psyr_3675	93.642	1.55889	-0.571598	7.37e-123	7.59e-28	H	H	cobinamide kinase/cobinamide phosphate guanylyltransferase	adenosylcobinamide kinase/adenosylcobinamide-phosphate guanylyltransferase
PSPTO_1715	Psyr_3674	95.143	1.66416	-1.07773	0	3.1e-172	H	H	nicotinate-nucleotide--dimethylbenzimidazole phosphoribosyltransferase	nicotinate-nucleotide--dimethylbenzimidazole phosphoribosyltransferase
PSPTO_1716	Psyr_3673	87.368	1.41595	-1.38641	3.62e-114	4.97e-124	G	G	alpha-ribazole-5\'-phosphate phosphatase	phosphoglycerate/bisphosphoglycerate mutase
PSPTO_1717	Psyr_3672	87.168	1.0206	-1.0433	4.21e-54	1.66e-52	H	H	cobalamin (5\'-phosphate) synthase	cobalamin synthase
PSPTO_1718	Psyr_3671	96.517	0.0383021	-0.823922	0.360922	2.2e-65	G	G	transporter	major facilitator transporter
PSPTO_1719	Psyr_3670	96.175	-0.328781	0.0664499	9.1e-19	0.0668492	O	O	glutathione peroxidase	glutathione peroxidase
PSPTO_1720	Psyr_3669	94.848	-0.738792	-1.20392	0	0	I	I	outer membrane protein	aromatic hydrocarbon degradation protein
PSPTO_1721	Psyr_3668	98.611	1.39187	3.98233	0	0	S	S	hypothetical protein PSPTO_1721	hypothetical protein Psyr_3668
PSPTO_1722	Psyr_3667	76.238	1.13477	-0.676189	9.24e-48	6.37e-06	S	S	hypothetical protein PSPTO_1722	hypothetical protein Psyr_3667
PSPTO_1724	Psyr_3666	96.137	1.65964	1.22945	0	0	S	S	hypothetical protein PSPTO_1724	hypothetical protein Psyr_3666
PSPTO_1726	Psyr_3665	51.923	-0.0258515	-1.14269	0.56524	5.18e-71	S	S	hypothetical protein PSPTO_1726	hypothetical protein Psyr_3665
PSPTO_1728	Psyr_3664	85.354	1.647	1.15595	1.93e-179	1.05e-106	S	S	hypothetical protein PSPTO_1728	hypothetical protein Psyr_3664
PSPTO_1729	Psyr_3663	94.654	1.04674	0.564805	3.16e-67	4.32e-20	E, G	E, G	membrane protein	hypothetical protein Psyr_3663
PSPTO_1730	Psyr_3662	91.667	-0.341811	-0.738824	7.25e-11	6.78e-42	S	S	NAD(P)H dehydrogenase, quinone family	NAD(P)H dehydrogenase (quinone)
PSPTO_1731	Psyr_3661	98.922	-0.712582	-0.210702	8.56e-87	1.5e-12	C	C	class II fumarate hydratase	fumarate hydratase
PSPTO_1732	Psyr_3660	100	1.47539	1.26845	0	0	S	S	hypothetical protein PSPTO_1732	hypothetical protein Psyr_3660
PSPTO_1733	Psyr_3659	92.632	1.64396	1.38516	0	0	K	K	bolA protein	BolA-like protein
PSPTO_1734	Psyr_3658	97.476	2.34114	1.66713	0	0	S	S	putative rhodanese-related sulfurtransferase	hypothetical protein Psyr_3658
PSPTO_1735	Psyr_3657	90.952	1.88758	0.998283	0	0	Q	Q	hypothetical protein PSPTO_1735	DSBA oxidoreductase
PSPTO_1736	Psyr_3656	93.586	1.1678	0.0298341	2.68e-178	0.293984	V	V	ABC transporter ATP-binding protein/permease	ABC transporter transmembrane protein
PSPTO_1737	Psyr_3655	92.439	-0.459431	-1.05653	9.25e-62	0	T	T	sensory box/GGDEF domain/EAL domain-containing protein	PAS:GGDEF
PSPTO_1738	Psyr_3654	94.231	-1.03874	-1.00992	0	0	H	H	hypothetical protein PSPTO_1738	hypothetical protein Psyr_3654
PSPTO_1739	Psyr_3653	96.104	0.00366849	0.00496578	0.96076	0.886421	T	T	diguanylate cyclase	diguanylate cyclase
PSPTO_1740	Psyr_3652	83.333	0.145433	-0.488973	0.000585318	6.33e-33	I, Q	I, Q	putative oxoacyl-(acyl carrier protein) reductase	short chain dehydrogenase
PSPTO_1741	Psyr_3651	94.17	-0.149342	0.116916	1.98e-05	0.00807467	S	S	phosphoglycolate phosphatase	phosphoglycolate phosphatase
PSPTO_1742	Psyr_3650	96.552	0.317246	0.760501	9.59e-23	1.41e-83	H	H	3-demethylubiquinone-9 3-methyltransferase	3-demethylubiquinone-9 3-methyltransferase
PSPTO_1743	Psyr_3649	94.808	0.935468	0.947975	1.54e-225	2.94e-254	F	F	N-ethylammeline chlorohydrolase	N-ethylammeline chlorohydrolase
PSPTO_1744	Psyr_3648	97.486	1.94022	1.36441	0	0	J	J	initiation factor 2 subunit family	methylthioribose-1-phosphate isomerase
PSPTO_1745	Psyr_3647	98.168	1.84841	1.14367	0	0	L	L	DNA gyrase subunit A	DNA gyrase subunit A
PSPTO_1746	Psyr_3646	96.399	0.280521	-0.783728	8.24e-38	1.71e-305	E	E	phosphoserine aminotransferase	phosphoserine aminotransferase
PSPTO_1747	Psyr_3645	98.626	-0.331163	-1.12901	2.07e-42	0	E	E	chorismate mutase/prephenate dehydratase	chorismate mutase
PSPTO_1748	Psyr_3644	87.103	-0.907645	-0.718296	8.15e-186	1.11e-207	E	E	prephenate dehydrogenase/3-phosphoshikimate 1-carboxyvinyltransferase family protein	prephenate dehydrogenase
PSPTO_1749	Psyr_3643	96.943	0.838073	0.645299	0	0	F	F	cytidylate kinase	cytidylate kinase
PSPTO_1750	Psyr_3642	100	1.06312	0.783458	0	0	J	J	30S ribosomal protein S1	30S ribosomal protein S1
PSPTO_1751	Psyr_3641	100	0.349668	0.364631	1.74e-56	1.37e-80	S	S	integration host factor subunit beta	integration host factor subunit beta
PSPTO_1752	Psyr_3640	83.75	0.615855	0.523585	4.95e-86	1.01e-122	S	S	hypothetical protein PSPTO_1752	hypothetical protein Psyr_3640
PSPTO_1753	Psyr_3639	84.583	1.10676	1.17938	1.64e-154	6.69e-170	J	J	hypothetical protein PSPTO_1753	Beta-lactamase-like:RNA-metabolising metallo-beta-lactamase
PSPTO_1754	Psyr_3638	87.73	0.587998	0.307487	2.54e-64	1.59e-24	M	M	UDP-glucose 4-epimerase	UDP-glucose 4-epimerase
PSPTO_1755	Psyr_3637	79.464	0.302932	0.495017	2.64e-14	1.29e-60	M	M	glycoside hydrolase family protein	glycosyl transferase family protein
PSPTO_1756	Psyr_3636	97.888	0.683234	0.14239	1.42e-192	2.45e-13	M	M	nucleotide sugar epimerase/dehydratase WbpM	polysaccharide biosynthesis protein CapD
PSPTO_1757	Psyr_3635	72.5	0.238019	-0.915694	0.00167933	2.43e-100	L	L	competence protein	competence protein ComEA helix-hairpin-helix region
PSPTO_1758	Psyr_3634	86.243	0.344054	0.325554	2.08e-101	1.56e-115	K	K	TetR family transcriptional regulator	regulatory protein, TetR
PSPTO_1760	Psyr_3633	93.647	2.56357	0.306977	0	4.21e-126	E	E	threonine/serine transporter	threonine/serine transporter
PSPTO_1761	Psyr_3632	100	-0.710307	-0.664831	2.76e-257	1.88e-115	S	S	hypothetical protein PSPTO_1761	hypothetical protein Psyr_3632
PSPTO_1762	Psyr_3631	89.375	0.255786	0.381605	1.04e-07	2.76e-12	S	S	hypothetical protein PSPTO_1762	hypothetical protein Psyr_3631
PSPTO_1763	Psyr_3630	87.313	0.191965	0.31943	0.000141897	2.02e-06	S	S	hypothetical protein PSPTO_1763	hypothetical protein Psyr_3630
PSPTO_1764	Psyr_3629	81.217	0.779617	0.159697	2.3e-43	0.00587259	S	S	hypothetical protein PSPTO_1764	hypothetical protein Psyr_3629
PSPTO_1765	Psyr_3628	98.413	1.11769	0.789093	0	0	J	J	translation elongation factor P	elongation factor P
PSPTO_1767	Psyr_3627	97.842	2.15053	0.966815	2.71e-105	1.35e-96	O	O	organic hydroperoxide resistance protein	OsmC-like protein
PSPTO_1768	Psyr_3626	89.172	3.26666	0.905789	0	2.01e-87	K	K	MarR family transcriptional regulator	regulatory protein, MarR
PSPTO_1769	Psyr_3625	96.296	0.127451	-0.271702	0.108936	6.91e-05	S	S	membrane protein	hypothetical protein Psyr_3625
PSPTO_1770	Psyr_3624	89.789	0.293822	-0.0420263	4.64e-05	0.46529	K	K	LysR family transcriptional regulator	regulatory protein LysR
PSPTO_1771	Psyr_3623	73.684	0.658206	0.636724	7.47e-09	7.95e-11	S	S	hypothetical protein PSPTO_1771	hypothetical protein Psyr_3623
PSPTO_1772	Psyr_3622	98.661	1.6254	0.801933	0	3.20341295319256e-318	E	E	phospho-2-dehydro-3-deoxyheptonate aldolase	DAHP synthetase, class II
PSPTO_1773	Psyr_3621	94.466	0.893955	0.148237	5.04e-89	0.000672222	E	E	hypothetical protein PSPTO_1773	hypothetical protein Psyr_3621
PSPTO_1774	Psyr_3620	76.271	2.98074	1.63821	0	0	S	S	hypothetical protein PSPTO_1774	hypothetical protein Psyr_3620
PSPTO_1775	Psyr_3619	98.399	2.97736	1.921	0	0	L	L	ATP-dependent RNA helicase, DEAD box family	helicase
PSPTO_1776	Psyr_3618	87.008	0.681007	1.46448	1.2e-13	5.26e-149	S	S	hypothetical protein PSPTO_1776	catalytic LigB subunit of aromatic ring-opening dioxygenase
PSPTO_1777	Psyr_3617	79.091	0.410124	1.96365	4.71e-10	0	S	S	thiopurine s-methyltransferase	thiopurine S-methyltransferase
PSPTO_1778	Psyr_3616	99.322	1.287	1.83776	0	0	O	O	heat shock protein HtpX	heat shock protein HtpX
PSPTO_1779	Psyr_3615	99.752	1.40837	0.724774	0	0	E	E	class I and II aminotransferase	aminotransferase AlaT
PSPTO_1780	Psyr_3614	88.462	0.148344	0.38781	1.82e-05	2.85e-38	O	O	methionine sulfoxide reductase B	methionine sulfoxide reductase B
PSPTO_1781	Psyr_3613	93.789	-0.0846172	0.286987	0.0146015	1.65e-21	O	O	glutathione peroxidase	glutathione peroxidase
PSPTO_1782	Psyr_3612	91.923	0.476853	0.225674	5.71e-85	6.52e-15	T	T	sensor histidine kinase/response regulator	response regulator receiver:ATP-binding region, ATPase-like:histidine kinase A, N-terminal, partial
PSPTO_1783	Psyr_3611	95.254	0.397969	0.269922	3.86e-41	1.45e-21	S	S	hypothetical protein PSPTO_1783	hypothetical protein Psyr_3611
PSPTO_1784	Psyr_3610	91.875	-0.227333	0.0225329	6.93e-11	0.421349	T	T	GAF domain-containing protein	hypothetical protein Psyr_3610
PSPTO_1785	Psyr_3609	95.238	0.855956	0.322003	0	5.38e-65	s	s	hypothetical protein PSPTO_1785	hypothetical protein Psyr_3609
PSPTO_1786	Psyr_3608	92.5	-0.0327176	0.315512	0.859303	0.00269585	S	S	hypothetical protein PSPTO_1786	Pirin, N-terminal, partial
PSPTO_1787	Psyr_3607	89.369	0.566711	-0.103643	1.16e-19	0.160815	K	K	LysR family transcriptional regulator	regulatory protein LysR
PSPTO_1788	Psyr_3606	91.331	0.487187	0.0978933	1.6e-09	0.407394	P	P	ABC transporter, periplasmic substrate-binding protein, aliphatic sulfonates family	ABC transporter, substrate-binding protein, aliphatic sulfonates
PSPTO_1789	Psyr_3605	91.138	-0.0837703	-0.394168	0.113324	2.24e-17	C	C	dimethylsulfoxide reductase	trimethylamine-N-oxide reductase (cytochrome c)
PSPTO_1790	Psyr_3604	84.887	-1.13066	-2.12626	2.72e-27	1.49e-102	I	I	acyl-CoA dehydrogenase family protein	acyl-CoA dehydrogenase
PSPTO_1791	Psyr_3603	86.93	-0.845089	-1.66336	3.43e-17	3.85e-65	P	P	ABC transporter, periplasmic substrate-binding protein, aliphatic sulfonates family	ABC transporter, substrate-binding protein, aliphatic sulfonates
PSPTO_1792	Psyr_3602	94.118	-1.41215	-2.28755	1.2e-59	2.53e-216	P	P	rhodanese-like domain-containing protein	rhodanese-like protein
PSPTO_1793	Psyr_3601	89.655	-1.30501	-2.6024	3.69e-16	5.16e-63	S	S	hypothetical protein PSPTO_1793	hypothetical protein Psyr_3601
PSPTO_1794	Psyr_3600	97.342	0.281056	0.435514	6.13e-06	9.12e-19	K	K	LysR family transcriptional regulator	regulatory protein LysR
PSPTO_1795	Psyr_3599	95.856	0.431806	0.0668664	1.6e-11	0.225647	C	C	alkanesulfonate monooxygenase	alkanesulfonate monooxygenase
PSPTO_1796	Psyr_3598	92.632	0.428576	-0.485398	0.00183846	1.72e-05	P	P	sulfonate ABC transporter permease	binding-protein dependent transport system inner membrane protein
PSPTO_1797	Psyr_3597	89.781	0.24085	-0.466749	0.0375617	6.65e-05	P	P	sulfonate ABC transporter ATP-binding protein	ABC transporter
PSPTO_1798	Psyr_3596	95	0.992576	0.633393	2.2e-34	7.35e-13	O	O	hypothetical protein PSPTO_1798	selenoprotein W-like protein
PSPTO_1799	Psyr_3595	95.971	-0.098575	0.0709142	0.0485036	0.241667	S	S	Ser/Thr protein phosphatase family protein	metallophosphoesterase
PSPTO_1800	Psyr_3594	97.087	-0.647972	-0.474664	3.22e-27	7.12e-16	S	S	hypothetical protein PSPTO_1800	hypothetical protein Psyr_3594
PSPTO_1801	Psyr_3593	98.76	1.91965	0.622055	3.65756797616275e-320	2.26e-51	P	P	potassium uptake protein TrkH	K+ transporter Trk
PSPTO_1802	Psyr_3592	87.634	1.33949	0.146206	2.18e-188	2.87e-05	C	C	nitroreductase family protein	nitroreductase
PSPTO_1803	Psyr_3591	87.778	1.01294	0.474083	7.82e-96	2.62e-56	T	T	sensor histidine kinase	sensor histidine kinase
PSPTO_1805	Psyr_3590	85.235	0.401692	0.634256	3.33e-16	8.5e-62	N, P, T, U	N, P, T, U	hypothetical protein PSPTO_1805	hypothetical protein Psyr_3590
PSPTO_1806	Psyr_3589	96.889	0.630686	0.451744	3.66e-118	3.96e-90	T	T	DNA-binding response regulator	response regulator receiver:transcriptional regulatory protein, C-terminal, partial
PSPTO_1808	Psyr_3588	90.909	0.551139	0.649126	1.93e-118	1.13e-176	T	T	hypothetical protein PSPTO_1808	YciI-like protein
PSPTO_1809	Psyr_3587	97.475	0.740049	1.02911	9.45e-178	0	D	D	intracellular septation protein A	intracellular septation protein A
PSPTO_1810	Psyr_3586	96.864	1.08378	1.22402	0	0	S	S	PHP domain-containing protein	phosphoesterase PHP, N-terminal:PHP, C-terminal, partial
PSPTO_1811	Psyr_3585	96.651	1.2913	1.17582	0	0	J	J	Sua5/YciO/YrdC/YwlC family protein	Sua5/YciO/YrdC/YwlC
PSPTO_1812	Psyr_3584	98.162	0.946306	0.69018	3.31e-202	2.64e-124	S	S	hypothetical protein PSPTO_1812	hypothetical protein Psyr_3584
PSPTO_1813	Psyr_3583	97.638	1.07651	0.274813	4.28e-137	7.05e-14	K	K	hypothetical protein PSPTO_1813	hypothetical protein Psyr_3583
PSPTO_1814	Psyr_3582	98.413	1.44464	0.859305	1.07e-55	1.61e-12	S	S	hypothetical protein PSPTO_1814	hypothetical protein Psyr_3582
PSPTO_1815	Psyr_3581	98.049	1.15205	0.87916	0	0	J	J	ribosomal large subunit pseudouridine synthase B	pseudouridine synthase, Rsu
PSPTO_1817	Psyr_3580	97.868	2.46151	1.49317	0	0	E	E	aromatic amino acid permease	amino acid permease
PSPTO_1818	Psyr_3579	98.54	1.86756	1.26422	0	1.39e-190	J	J	hypothetical protein PSPTO_1818	peptidyl-tRNA hydrolase domain-containing protein
PSPTO_1819	Psyr_3578	95.238	1.1775	2.13005	5.6e-143	0	G	G	major facilitator superfamily transporter	major facilitator superfamily transporter
PSPTO_1820	Psyr_3577	89.831	1.59589	1.44491	7.43e-236	0	S	S	hypothetical protein PSPTO_1820	hypothetical protein Psyr_3577
PSPTO_1821	Psyr_3576	94.068	-0.430474	-0.329116	8.56e-14	2.18e-07	H	H	pterin-4-alpha-carbinolamine dehydratase	pterin-4-alpha-carbinolamine dehydratase
PSPTO_1822	Psyr_3575	90.189	-0.123675	0.234213	0.0901708	0.0569675	E	E	phenylalanine-4-hydroxylase	phenylalanine 4-monooxygenase
PSPTO_1823	Psyr_3574	93.822	0.938496	0.510883	6.86e-43	3.12e-12	K	K	phenylalanine hydroxylase transcriptional activator PhhR	helix-turn-helix, Fis-type
PSPTO_1824	Psyr_3573	97.727	0.545411	1.18858	1.07e-05	5.4e-17	S	S	hypothetical protein PSPTO_1824	hypothetical protein Psyr_3573
PSPTO_1825	Psyr_3572	98.003	2.45875	5.00817	0	0	I	I	acetyl-CoA synthetase	acetyl-CoA synthetase
PSPTO_1826	Psyr_3571	94.961	2.05432	2.26126	0	0	E	E	arginine/ornithine ABC transporter, periplasmic arginine/ornithine-binding protein	lysine-arginine-ornithine-binding periplasmic protein
PSPTO_1827	Psyr_3570	99.127	1.51493	1.15695	1.41e-97	2.79e-115	E	E	arginine/ornithine ABC transporter, permease protein	amino acid ABC transporter permease
PSPTO_1828	Psyr_3569	96.983	1.65149	0.691123	4.27e-101	1.06e-23	E	E	arginine/ornithine ABC transporter, permease protein	amino acid ABC transporter permease
PSPTO_1829	Psyr_3568	94.054	1.30429	0.539709	6.45e-103	7.28e-30	S	S	hypothetical protein PSPTO_1829	succinylglutamate desuccinylase/aspartoacylase
PSPTO_1830	Psyr_3567	98.425	0.522908	0.35573	1.36e-16	5.61e-14	E	E	histidine ABC transporter ATP-binding protein	ABC transporter
PSPTO_1831	Psyr_3566	96.296	0.329865	-0.498753	3.82e-07	1.56e-31	K	K	transcriptional regulator ArgR	AraC family transcriptional regulator
PSPTO_1832	Psyr_3565	97.531	0.529049	0.973275	1.16e-172	0	E	E	acetylornithine delta-aminotransferase	bifunctional N-succinyldiaminopimelate-aminotransferase/acetylornithine transaminase protein
PSPTO_1833	Psyr_3564	97.959	0.211996	-0.0376195	1.24e-07	0.442403	E	E	arginine N-succinyltransferase subunit alpha	arginine N-succinyltransferase
PSPTO_1834	Psyr_3563	97.361	0.917871	0.189898	1.37e-103	0.000159909	E	E	arginine N-succinyltransferase subunit beta	arginine N-succinyltransferase
PSPTO_1835	Psyr_3562	91.803	0.894012	0.104317	1.89e-134	0.00086448	E	E	succinylglutamic semialdehyde dehydrogenase	succinylglutamic semialdehyde dehydrogenase
PSPTO_1836	Psyr_3561	93.08	0.76499	-0.748938	2.82e-109	3.21e-61	E	E	succinylarginine dihydrolase	succinylarginine dihydrolase
PSPTO_1838	Psyr_3559	90.149	-0.0119045	0.442037	0.728396	3.85e-84	E	E	succinylglutamate desuccinylase	succinylglutamate desuccinylase
PSPTO_1839	Psyr_3558	97.059	0.0434298	1.4454	0.00347821	0	H	H	6,7-dimethyl-8-ribityllumazine synthase	riboflavin synthase subunit beta
PSPTO_1841	Psyr_3557	94.294	-0.0603635	0.073953	0.0496849	0.00439285	E	E	threonine aldolase, low-specificity	threonine aldolase
PSPTO_1842	Psyr_3556	97.025	-0.174704	-0.104201	1.72e-66	3.83e-19	J	J	alanyl-tRNA synthetase	alanyl-tRNA synthetase
PSPTO_1843	Psyr_3555	99.756	-0.74459	-1.56375	0	0	E	E	aspartate kinase	aspartate kinase
PSPTO_1844	Psyr_3554	100	-1.75991	-1.29485	0	0	T	T	carbon storage regulator	carbon storage regulator
PSPTO_1845	Psyr_3553	77.301	0.483806	-0.272063	0.00526261	0.000121431	S	S	hypothetical protein PSPTO_1845	hypothetical protein Psyr_3553
PSPTO_1846	Psyr_3552	98.333	1.21851	0.984944	0	0	P	P	magnesium transporter	divalent cation transporter
PSPTO_1847	Psyr_1528	65.789	-0.632421	-1.58037	2.74e-234	7.66e-21	S	S	transcriptional repressor	Arc-like DNA binding
PSPTO_1848	Psyr_3550	86.885	-0.0146705	1.13598	0.908429	1.29e-168	S	S	hypothetical protein PSPTO_1848	hypothetical protein Psyr_3550
PSPTO_1851	Psyr_3817	40.44	-1.3008	-0.617526	0	1.02e-74	s	s	hypothetical protein PSPTO_1851	hypothetical protein Psyr_3817
PSPTO_1852	Psyr_3549	93.383	0.120129	0.307177	3.25e-05	5.25e-27	M	M	mechanosensitive ion channel family protein	MscS mechanosensitive ion channel
PSPTO_1860	Psyr_2894	68.421	-0.294438	0.664746	4.88e-08	1.05e-32	S	S	hypothetical protein PSPTO_1860	hypothetical protein Psyr_2894
PSPTO_1861	Psyr_3541	84.758	-0.203781	0.578337	0.0125009	7.8e-10	S	S	short chain dehydrogenase	short chain dehydrogenase
PSPTO_1862	Psyr_3540	81.081	0.00982904	0.7152	0.916268	2.29e-17	C	C	oxidoreductase zinc-binding protein	zinc-containing alcohol dehydrogenase superfamily protein
PSPTO_1864	Psyr_3539	82.061	0.489501	0.845538	1.04e-10	1.37e-25	S	S	short chain dehydrogenase/reductase family oxidoreductase	Short-chain dehydrogenase/reductase SDR
PSPTO_1866	Psyr_3538	76.884	0.913031	0.721552	4.07e-48	1.01e-44	K	K	TetR family transcriptional regulator	regulatory protein, TetR
PSPTO_1869	Psyr_3533	79.787	-1.54355	-1.94608	1.15e-18	1.92e-64	s	s	hypothetical protein PSPTO_1869	hypothetical protein Psyr_3533
PSPTO_1870	Psyr_3532	91.014	-1.93217	-1.59688	0	0	T	T	sensory box histidine kinase/response regulator	hypothetical protein Psyr_3532
PSPTO_1871	Psyr_3531	96.894	-0.850285	-1.62405	3.74e-15	2.25e-77	F, H	F, H	cytosine/purines uracil thiamine allantoin permease	cytosine/purines uracil thiamine allantoin permease
PSPTO_1873	Psyr_3530	91.775	-0.195662	0.252589	0.107836	0.00428183	K	K	GntR family transcriptional regulator	transcriptional regulator GntR
PSPTO_1874	Psyr_3529	95.885	-0.441518	0.119941	1.6e-05	0.201875	E	E	hydantoin racemase	Asp/Glu racemase
PSPTO_1875	Psyr_3527	94.161	-0.603722	-0.315883	2.26e-07	0.00293112	C	C	glutathione-dependent formaldehyde dehydrogenase	zinc-containing alcohol dehydrogenase superfamily protein
PSPTO_1879	Psyr_3526	95.565	0.801202	-0.0518517	0	0.517832	K	K	LysR family transcriptional regulator	regulatory protein LysR
PSPTO_1880	Psyr_3525	95	0.7158	0.942114	8.18e-39	8.08e-11	I	I	3-hydroxyisobutyrate dehydrogenase	3-hydroxyisobutyrate dehydrogenase
PSPTO_1881	Psyr_3524	96.04	0.730238	0.323377	1.71e-66	0.00298264	C	C	aldehyde dehydrogenase family protein	aldehyde dehydrogenase
PSPTO_1882	Psyr_3523	95.584	0.420171	-0.168579	8.61e-20	0.0660646	E	E	peptidase, M20/M25/M40 family	peptidase M20D, amidohydrolase
PSPTO_1886	Psyr_3522	98.472	-0.914725	-0.251722	1.89e-71	0.000148579	E	E	L-serine dehydratase 1	Iron-sulfur-dependent L-serine dehydratase single chain form
PSPTO_1887	Psyr_3521	98.339	0.468742	0.644365	1.44e-21	3.2e-25	K	K	LysR family transcriptional regulator	regulatory protein LysR
PSPTO_1888	Psyr_3520	94.34	0.146399	0.384109	0.025734	1.67e-06	S	S	membrane protein	hypothetical protein Psyr_3520
PSPTO_1889	Psyr_3516	90.85	-0.955577	-0.702631	1.56e-30	1.98e-13	S	S	hypothetical protein PSPTO_1889	hypothetical protein Psyr_3516
PSPTO_1890	Psyr_3515	92.53	-0.240048	-0.390718	0.0107497	4.29e-05	E	E	4-aminobutyrate aminotransferase	class III aminotransferase
PSPTO_1891	Psyr_3514	98.589	-0.367295	-0.0558018	2.99e-06	0.364485	C	C	piperideine-6-carboxylate dehydrogenase	aldehyde dehydrogenase
PSPTO_1892	Psyr_3513	96.037	-0.297451	-0.500896	0.00179785	4.28e-10	E	E	hypothetical protein PSPTO_1892	FAD dependent oxidoreductase
PSPTO_1893	Psyr_3512	95.186	0.585206	-0.230483	2.14e-10	0.0103265	T	T	sensor histidine kinase	sensor histidine kinase
PSPTO_1894	Psyr_3511	97.273	0.967985	0.283435	1.22e-22	0.00393787	T	T	DNA-binding response regulator	response regulator receiver:transcriptional regulatory protein, C-terminal, partial
PSPTO_1895	Psyr_3510	96.552	-0.634396	0.292535	1.1e-06	0.000457824	s	s	hypothetical protein PSPTO_1895	hypothetical protein Psyr_3510
PSPTO_1896	Psyr_3509	89.503	-0.407068	0.776045	0.000140427	2.62e-18	C	C	cytochrome b561 family protein	cytochrome B561
PSPTO_1897	Psyr_3508	91.667	-0.192134	0.338233	0.0657736	0.00269898	G	G	BNR/Asp-box repeat-containing protein	BNR repeat-containing glycosyl hydrolase
PSPTO_1898	Psyr_3507	85.437	0.370445	-0.189442	0.0352784	0.236207	S	S	membrane protein	hypothetical protein Psyr_3507
PSPTO_1899	Psyr_3506	93.058	-0.174756	-0.167876	0.00639505	0.00293614	M	M	sulfatase family protein	sulfatase
PSPTO_1901	Psyr_3505	77.941	-0.000179318	0.0931274	0.994453	0.00185446	P	P	bacteriophytochrome heme oxygenase BphO	heme oxygenase
PSPTO_1902	Psyr_3504	90.188	0.160849	-0.00724622	4.83e-10	0.74811	T	T	bacteriophytochrome histidine kinase	GAF:ATP-binding protein
PSPTO_1903	Psyr_3503	82.927	-0.863604	-0.266762	2.24e-12	0.00347637	S	S	hypothetical protein PSPTO_1903	hypothetical protein Psyr_3503
PSPTO_1904	Psyr_3502	78.18	-0.606068	-0.680948	9.4e-12	2.29e-10	S	S	membrane protein	hypothetical protein Psyr_3502
PSPTO_1906	Psyr_3501	95.011	-0.417881	-0.10759	1.95e-07	0.0910437	G	G	major facilitator family transporter	major facilitator transporter
PSPTO_1907	Psyr_3500	93.147	0.221764	-0.432792	0.011446	3.78e-06	C, H	C, H	p-hydroxybenzoate hydroxylase	4-hydroxybenzoate 3-monooxygenase
PSPTO_1908	Psyr_3499	86.851	0.7645	-0.0303274	3.32e-40	0.478572	K	K	transcriptional regulator PobR	AraC family transcriptional regulator
PSPTO_1909	Psyr_3498	98.906	-0.087311	-0.0506151	4.79e-06	0.00982532	S	S	decarboxylase family protein	hypothetical protein Psyr_3498
PSPTO_1910	Psyr_3497	87.755	-0.623485	2.30562	1.42e-84	0	T	T	hypothetical protein PSPTO_1910	SH3 domain-containing protein
PSPTO_1911	Psyr_3496	96.06	0.138129	0.234197	7.83e-08	3.05e-33	T	T	response regulator/TPR domain protein	TPR repeat-containing response regulator
PSPTO_1912	Psyr_3495	87.446	-0.73664	-0.935723	8.11e-59	8.47e-122	T	T	sensor histidine kinase	ATPase-like ATP-binding protein
PSPTO_1919	Psyr_3493	43.75	-2.20895	-0.196865	0	1.75e-11	S	S	hypothetical protein PSPTO_1919	hypothetical protein Psyr_3493
PSPTO_1921	Psyr_3492	89.485	-0.00233059	-0.2064	0.979315	8.67e-09	E	E	glutamine synthetase	glutamate--ammonia ligase
PSPTO_1922	Psyr_3491	98.341	-0.0443549	0.279461	0.392496	1.74e-15	G	G	major facilitator family transporter	major facilitator transporter
PSPTO_1923	Psyr_3490	93.145	-0.229258	-1.43537	3.42e-37	0	M	M	hypothetical protein PSPTO_1923	hypothetical protein Psyr_3490
PSPTO_1924	Psyr_3489	92.258	0.316586	-0.121759	3.32e-107	6.38e-25	N, O, U	N, O, U	hypothetical protein PSPTO_1924	FlgN protein
PSPTO_1925	Psyr_3488	93.269	0.16157	0.0682037	3.18e-35	1.97e-12	K	K	negative regulator of flagellin synthesis FlgM	anti-sigma-28 factor FlgM
PSPTO_1926	Psyr_3487	96.761	0.65293	-0.0267681	8.96e-90	0.543315	N	N	flagellar basal body P-ring biosynthesis protein FlgA	flagellar basal body P-ring biosynthesis protein FlgA
PSPTO_1927	Psyr_3486	99.351	-0.346812	0.419793	1.63e-91	3.76e-161	T	T	chemotaxis protein CheV	response regulator receiver:CheW-like protein
PSPTO_1928	Psyr_3485	98.571	-0.733527	0.260135	1.61e-244	7.01e-42	N, T	N, T	chemotaxis protein methyltransferase CheR	protein-glutamate O-methyltransferase
PSPTO_1930	Psyr_3483	92.903	-1.64957	0.489527	0	1.81e-17	P	P	cyanate lyase	cyanate hydratase
PSPTO_1931	Psyr_3482	96.815	-1.75316	0.123369	0	0.00586983	S	S	hypothetical protein PSPTO_1931	hypothetical protein Psyr_3482
PSPTO_1933	Psyr_3481	97.778	-0.538713	-2.08697	1.52e-135	0	N	N	flagellar basal-body rod protein FlgB	flagellar basal body rod protein FlgB
PSPTO_1934	Psyr_3480	100	-0.709113	-2.18335	2.41e-280	0	N	N	flagellar basal body rod protein FlgC	flagellar basal body rod protein FlgC
PSPTO_1935	Psyr_3479	85.59	-1.16715	-2.42325	0	0	N	N	basal-body rod modification protein FlgD	flagellar basal body rod modification protein
PSPTO_1936	Psyr_3478	88.009	-2.36385	-3.38623	0	0	N	N	flagellar hook protein FlgE	flagellar hook protein FlgE
PSPTO_1937	Psyr_3477	78.328	0.60548	0.42745	3.92e-20	5.89e-17	N	N	flagellar hook protein FlgE	flagellar basal body rod protein
PSPTO_1939	Psyr_3476	97.967	0.347081	-0.939104	1.99e-53	9.46e-281	N	N	flagellar basal body rod protein FlgF	flagellar basal body rod protein FlgF
PSPTO_1940	Psyr_3475	99.618	0.446873	-1.26845	9.96e-178	0	N	N	flagellar basal-body rod protein FlgG	flagellar basal body rod protein FlgG
PSPTO_1941	Psyr_3474	97.046	0.609166	-1.36359	2.02e-203	0	N	N	flagellar L-ring protein FlgH	flagellar basal body L-ring protein
PSPTO_1942	Psyr_3473	99.187	0.362719	-1.43489	3.38e-61	0	N	N	flagellar P-ring protein FlgI	flagellar basal body P-ring protein
PSPTO_1943	Psyr_3472	94.231	-0.340624	-1.60964	2.46e-50	0	N	N	peptidoglycan hydrolase FlgJ	flagellar rod assembly protein/muramidase FlgJ
PSPTO_1944	Psyr_3471	85.423	-1.10562	-0.88229	0	0	N	N	flagellar hook-associated protein FlgK	flagellar hook-associated protein FlgK
PSPTO_1945	Psyr_3470	82.075	-2.0696	-3.26106	0	0	N	N	flagellar hook-associated protein FlgL	flagellar hook-associated protein FlgL
PSPTO_1946	Psyr_3469	84.215	-2.60222	-3.36227	0	0	M	M	glycosyl transferase family protein	glycosyl transferase family protein
PSPTO_1947	Psyr_3468	77.526	-1.5767	-2.88324	0	0	M	M	glycosyl transferase family protein	glycosyl transferase family protein
PSPTO_1948	Psyr_3467	96.743	0.65371	0.691391	8.68e-133	1.95e-257	I	I	3-oxoacyl-(acyl-carrier-protein) synthase III	3-oxoacyl-ACP synthase
PSPTO_1949	Psyr_3466	89.716	-2.31609	-2.14339	0	0	N	N	flagellin	flagellin
PSPTO_1950	Psyr_3465	86.154	-2.52377	-2.98072	0	0	N	N	flagellin FlaG	flagellar protein FlaG protein
PSPTO_1951	Psyr_3464	82.02	-1.39566	-2.83831	0	0	N	N	flagellar hook-associated protein FliD	flagellar hook-associated protein 2
PSPTO_1952	Psyr_3463	92.248	-0.33185	-0.413224	2.31e-49	1.76e-150	N	N	flagellar protein FliS	flagellar protein FliS
PSPTO_1953	Psyr_3462	95.918	-0.406458	-0.322158	5.7e-62	1.07e-72	S	S	hypothetical protein PSPTO_1953	hypothetical protein Psyr_3462
PSPTO_1954	Psyr_3461	98.574	0.765713	0.192863	0	1.79e-59	K	K	transcriptional regulator FleQ	helix-turn-helix, Fis-type
PSPTO_1955	Psyr_3460	96.196	0.940724	-0.446099	0	1.24e-40	T	T	sensor histidine kinase FleS	flagellar sensor histidine kinase FleS
PSPTO_1956	Psyr_3459	93.631	0.310736	-0.722582	1.84e-34	3.86e-114	T	T	sigma-54 dependent transcriptional regulator/response regulator FleR	helix-turn-helix, Fis-type
PSPTO_1957	Psyr_3458	99.091	0.734358	-0.0230131	7.35e-241	0.431812	N	N	flagellar hook-basal body complex protein FliE	flagellar hook-basal body protein FliE
PSPTO_1958	Psyr_3457	97.475	0.546027	-0.235869	1.47e-281	6.06e-35	N	N	flagellar M-ring protein FliF	flagellar MS-ring protein
PSPTO_1959	Psyr_3456	99.099	0.00230343	-1.07125	0.818283	0	N	N	flagellar motor switch protein FliG	flagellar motor switch protein G
PSPTO_1960	Psyr_3455	93.382	-0.179516	-1.32998	2.88e-13	0	N	N	flagellar assembly protein H	flagellar assembly protein H
PSPTO_1961	Psyr_3454	98.23	-0.168722	-1.75806	8.57e-10	0	N, U	N, U	flagellum-specific ATP synthase FliI	flagellum-specific ATP synthase
PSPTO_1962	Psyr_3453	100	-0.55352	-2.03714	8.93e-19	5.05e-205	N	N	flagellar biosynthesis chaperone	flagellar biosynthesis chaperone
PSPTO_1963	Psyr_3452	82	-0.643912	-1.4624	1.61e-39	2.41e-145	T	T	STAS domain-containing protein	sulfate transporter/antisigma-factor antagonist STAS
PSPTO_1964	Psyr_3451	88.204	-0.876661	-1.42091	1.34e-147	0	T	T	response regulator	response regulator receiver:ATP-binding region, ATPase-like:stage II sporulation E
PSPTO_1965	Psyr_3450	78.632	0.346777	-0.425098	1.61e-28	5.52e-34	T	T	Hpt domain-containing protein	hypothetical protein Psyr_3450
PSPTO_1966	Psyr_3449	79.832	-0.146865	-1.00259	1.36e-19	0	N	N	flagellar hook-length control protein FliK	flagellar hook-length control protein
PSPTO_1968	Psyr_3448	94.737	0.811039	0.0831561	4.63e-191	0.0604586	N	N	flagellar basal body-associated protein FliL	flagellar basal body-associated protein FliL
PSPTO_1969	Psyr_3447	98.447	0.462309	-0.243243	2.94e-108	1.03e-14	N	N	flagellar motor switch protein FliM	flagellar motor switch protein FliM
PSPTO_1970	Psyr_3446	98.026	0.00188566	-0.589496	0.840309	9.28e-58	N	N	flagellar motor switch protein FliN	flagellar motor switch protein
PSPTO_1971	Psyr_3445	91.781	-0.203845	-0.338965	2.47e-12	1.34e-16	N	N	flagellar protein FliO	flagellar biosynthesis protein, FliO
PSPTO_1972	Psyr_3444	97.6	0.124991	-0.63294	9.6e-06	6.3e-58	N	N	flagellar biosynthetic protein FliP	flagellar biosynthesis protein FliP
PSPTO_1973	Psyr_3443	100	0.223824	-1.36387	0.000202625	1.53e-68	N	N	flagellar biosynthetic protein FliQ	flagellar biosynthesis protein FliQ
PSPTO_1974	Psyr_3442	92.636	-0.314513	-1.57445	2.1e-10	1.5e-97	N	N	flagellar biosynthetic protein FliR	flagellar biosynthesis protein FliR
PSPTO_1975	Psyr_3441	94.18	-0.891823	-1.74329	4.89e-66	2.01e-122	N	N	flagellar biosynthetic protein FlhB	flagellar biosynthesis protein FlhB
PSPTO_1976	Psyr_3440	98.731	0.756131	-0.42847	0	1.34e-69	N	N	flagellar biosynthesis protein FlhA	flagellar biosynthesis protein FlhA
PSPTO_1977	Psyr_3439	97.059	0.921575	-0.0358981	0	0.0511993	N	N	flagellar biosynthesis protein FlhF	flagellar biosynthesis regulator FlhF
PSPTO_1978	Psyr_3438	100	0.449337	-0.159514	2.7e-120	5.92e-13	N	N	flagellar synthesis regulator FleN	cobyrinic acid a,c-diamide synthase
PSPTO_1979	Psyr_3437	100	-0.579195	-0.66494	0	0	N	N	motility sigma factor FliA	flagellar biosynthesis sigma factor
PSPTO_1980	Psyr_3436	95.161	-0.568397	-1.05025	1.46e-219	0	T	T	chemotaxis protein CheY	response regulator receiver
PSPTO_1981	Psyr_3435	95.614	-0.687645	-1.2873	0	0	T	T	chemotaxis protein CheZ	chemotaxis phosphatase, CheZ
PSPTO_1982	Psyr_3434	89.71	-0.713547	-1.03701	0	0	T	T	chemotaxis sensor histidine kinase CheA	CheW-like protein
PSPTO_1983	Psyr_3433	95.897	-0.947913	-1.81603	0	0	T	T	protein-glutamate methylesterase CheB	chemotaxis-specific methylesterase
PSPTO_1984	Psyr_3432	98.374	-0.935358	-2.24525	3.89e-105	0	N	N	flagellar motor protein	flagellar motor protein
PSPTO_1985	Psyr_3431	95.254	-1.28145	-2.90505	2.14e-224	0	N	N	motB protein	flagellar motor protein MotD
PSPTO_1986	Psyr_3430	99.237	0.350218	-1.57596	7.62e-30	0	D	D	ParA family protein	cobyrinic acid a,c-diamide synthase
PSPTO_1987	Psyr_3429	90.667	-0.400049	-0.296095	1.63e-61	1.13e-39	S	S	chemotaxis protein CheW	CheW-like protein
PSPTO_1988	Psyr_3428	99.371	-0.577171	-0.523613	1.44e-184	1.24e-198	N, T	N, T	chemotaxis protein CheW	CheW-like protein
PSPTO_1989	Psyr_3427	97.458	-0.0100012	-0.360997	0.759015	1.67e-82	S	S	hypothetical protein PSPTO_1989	hypothetical protein Psyr_3427
PSPTO_1990	Psyr_3426	96.703	1.03406	0.81474	0	3.23e-263	F	F	adenine phosphoribosyltransferase	adenine phosphoribosyltransferase
PSPTO_1991	Psyr_3425	95.902	0.516963	0.521684	1.12e-62	2.67e-44	K	K	transcriptional activator Anr	cyclic nucleotide-binding protein
PSPTO_1992	Psyr_3424	82.581	0.272071	-0.214479	9.93e-06	1.27e-06	S	S	hypothetical protein PSPTO_1992	hypothetical protein Psyr_3424
PSPTO_1993	Psyr_3423	88.72	-0.0379395	-0.0949319	0.531336	0.078235	H	H	oxygen-independent coproporphyrinogen III oxidase	coproporphyrinogen III oxidase
PSPTO_1994	Psyr_3422	92.511	0.44102	0.177299	1.83e-07	0.0411424	S	S	membrane protein	hypothetical protein Psyr_3422
PSPTO_1996	Psyr_3421	85.801	-0.238652	-0.726306	4.47e-06	5.31e-38	P	P	copper-translocating P-type ATPase	copper-translocating P-type ATPase
PSPTO_1997	Psyr_3420	80.899	0.325833	-0.0981196	0.00053669	0.298949	S	S	hypothetical protein PSPTO_1997	hypothetical protein Psyr_3420
PSPTO_1998	Psyr_3419	87.66	0.433524	0.031862	1.94e-23	0.547844	C	C	FixG-related protein	4Fe-4S ferredoxin
PSPTO_1999	Psyr_3418	88.667	0.683688	-0.117867	4.56e-52	0.0126975	S	S	PIN domain-containing protein	PilT protein, N-terminal, partial
PSPTO_2000	Psyr_3417	90.361	1.00807	-0.148858	4.03e-68	0.00932953	S	S	prevent-host-death family protein	prevent-host-death protein
PSPTO_2001	Psyr_3416	90.154	0.78532	0.386301	9.11e-65	1.92e-18	C	C	cytochrome c oxidase, cbb3-type subunit III	cytochrome c oxidase cbb3-type subunit III
PSPTO_2002	Psyr_3415	88.889	1.11488	0.816045	5.49e-38	3.24e-29	S	S	cytochrome c oxidase, cbb3-type, CcoQ subunit	Cbb3-type cytochrome oxidase component
PSPTO_2003	Psyr_3414	95.545	0.86839	0.754416	4.47e-54	3.7e-41	C	C	cbb3-type cytochrome c oxidase subunit II	cbb3-type cytochrome c oxidase subunit II
PSPTO_2004	Psyr_3413	96.529	0.932445	0.760574	4.58e-183	2.7e-113	C	C	cbb3-type cytochrome c oxidase subunit I	cbb3-type cytochrome c oxidase subunit I
PSPTO_2005	Psyr_3412	79.339	0.28437	0.0720735	2.52e-11	0.187299	S	S	hypothetical protein PSPTO_2005	hypothetical protein Psyr_3412
PSPTO_2006	Psyr_3411	58.553	-0.109277	-0.322437	0.125877	1.22e-05	S	S	hypothetical protein PSPTO_2006	hypothetical protein Psyr_3411
PSPTO_2007	Psyr_3410	50.457	-0.316928	-0.541912	1.19e-05	5.27e-32	S	S	hypothetical protein PSPTO_2007	hypothetical protein Psyr_3410
PSPTO_2011	Psyr_3408	71.955	-1.61628	-0.890988	1.99e-68	6.94e-26	M, U	M, U	autotransporter	Outer membrane autotransporter barrel
PSPTO_2012	Psyr_3407	76.966	0.831141	-0.644396	1.11e-10	0.000120371	S	S	hypothetical protein PSPTO_2012	hypothetical protein Psyr_3407
PSPTO_2014	Psyr_3406	95.585	-0.309866	-0.3338	6.52e-09	2.99e-38	T	T	aerotaxis receptor	hypothetical protein Psyr_3406
PSPTO_2015	Psyr_3405	80.228	0.621009	0.341855	7.68e-23	0.000114519	S	S	CAAX amino terminal protease family protein	abortive infection protein
PSPTO_2016	Psyr_3404	95.842	-1.89203	-0.854636	0	1.2e-131	C	C	aconitate hydratase 1	aconitate hydratase
PSPTO_2017	Psyr_3403	97.199	2.16196	1.20394	0	8.68e-225	S	S	hypothetical protein PSPTO_2017	RNA 2\'-O-ribose methyltransferase
PSPTO_2018	Psyr_1827	91.667	1.9108	0.796122	0	1.29e-81	P	P	sulfur transfer protein SirA	sulfur transfer protein SirA
PSPTO_2019	Psyr_1828	89.737	1.71962	1.11621	0	2.33e-302	H	H	erythronate-4-phosphate dehydrogenase	erythronate-4-phosphate dehydrogenase
PSPTO_2020	Psyr_1829	87.234	-1.5745	-0.967073	0	5.75e-166	S	S	hypothetical protein PSPTO_2020	hypothetical protein Psyr_1829
PSPTO_2021	Psyr_1830	92.699	0.734869	0.514636	6.16e-103	5.1e-36	V	V	ABC transporter ATP-binding protein/permease	ABC transporter, transmembrane region:ABC transporter
PSPTO_2022	Psyr_1831	91.398	0.691152	0.219886	7.77e-109	1.92e-18	S	S	hypothetical protein PSPTO_2022	hypothetical protein Psyr_1831
PSPTO_2023	Psyr_1832	95	-0.690509	0.329703	4.59e-14	9.91e-06	L	L	exonuclease	exonuclease
PSPTO_2024	Psyr_1833	81.72	0.081353	0.253058	0.0307916	2.11e-08	S	S	hypothetical protein PSPTO_2024	hypothetical protein Psyr_1833
PSPTO_2025	Psyr_1834	96.364	0.487312	1.03253	1.04e-12	7.32e-81	S	S	hypothetical protein PSPTO_2025	hypothetical protein Psyr_1834
PSPTO_2026	Psyr_1835	96.916	-0.77958	-0.213787	3.17e-49	0.000200585	E	E	ethanolamine permease family protein	amino acid permease
PSPTO_2028	Psyr_1836	96.698	2.69648	1.69552	0	0	F	F	orotidine 5-phosphate decarboxylase	orotidine 5\'-phosphate decarboxylase
PSPTO_2029	Psyr_1837	91.343	0.101677	1.16599	0.0494786	1.27e-305	S	S	oxidoreductase zinc-binding protein	zinc-containing alcohol dehydrogenase superfamily protein
PSPTO_2030	Psyr_1838	89.389	0.754058	-0.160259	4.33e-121	1.42e-06	V	V	muramoyltetrapeptide carboxypeptidase	peptidase U61, LD-carboxypeptidase A
PSPTO_2031	Psyr_1839	92.105	0.505471	-0.344563	1.37e-17	3.77e-08	Q	Q	benzoate transport C-terminal domain protein, partial	benzoate membrane transport protein
PSPTO_2032	Psyr_1842	94.5	0.390727	0.00774448	4.09e-38	0.847074	O	O	glutathione S-transferase family protein	glutathione S-transferase
PSPTO_2033	Psyr_1843	85.938	0.924704	0.823927	2.51e-160	1.96e-174	S	S	lipoprotein	hypothetical protein Psyr_1843
PSPTO_2034	Psyr_1844	93.388	1.4431	1.11743	0	0	O	O	hypothetical protein PSPTO_2034	hypothetical protein Psyr_1844
PSPTO_2035	Psyr_1845	98.343	1.61897	1.33742	0	0	H	H	GTP cyclohydrolase I	GTP cyclohydrolase I
PSPTO_2037	Psyr_1847	95.676	1.29175	1.85069	4.05e-207	0	S	S	Smr domain protein	Smr protein/MutS2 C-terminal, partial
PSPTO_2038	Psyr_1848	85.714	1.18804	1.76381	2.01e-147	0	S	S	hypothetical protein PSPTO_2038	hypothetical protein Psyr_1848
PSPTO_2039	Psyr_1849	93.367	1.4882	1.72743	0	0	Q	Q	isochorismatase family protein	isochorismatase hydrolase
PSPTO_2040	Psyr_1850	95.695	0.750725	0.931838	2.05e-255	0	J	J	HemK family modification methylase	N5-glutamine S-adenosyl-L-methionine-dependent methyltransferase
PSPTO_2041	Psyr_1851	91.011	-0.0501083	0.372741	0.152413	9.63e-54	s	s	hypothetical protein PSPTO_2041	hypothetical protein Psyr_1851
PSPTO_2042	Psyr_1852	88.724	-0.59428	1.43227	1.05e-12	1.03e-98	S	S	hypothetical protein PSPTO_2042	hypothetical protein Psyr_1852
PSPTO_2043	Psyr_1853	98.347	1.58677	1.21208	0	0	E	E	chorismate synthase	chorismate synthase
PSPTO_2044	Psyr_1854	87.918	1.00209	0.642639	3.86e-83	1.29e-60	G	G	transporter	major facilitator transporter
PSPTO_2045	Psyr_1855	94.608	0.220135	0.417253	1.58e-06	6.97e-22	E	E	methylthioribulose-1-phosphate dehydratase	methylthioribulose-1-phosphate dehydratase
PSPTO_2046	Psyr_1856	97.238	-0.0429656	0.164384	0.261298	2.15e-06	S	S	ARD/ARD\' family protein	acireductone dioxygenase
PSPTO_2047	Psyr_1857	88.546	0.0959596	0.196009	0.0097143	5.81e-10	C	C	HAD-superfamily hydrolase	HAD family 2,3-diketo-5-methylthio-1-phosphopentane phosphatase
PSPTO_2048	Psyr_1858	90	-0.579749	1.23226	8.14e-15	1.1e-66	K	K	LuxR family transcriptional regulator	regulatory protein LuxR
PSPTO_2049	Psyr_1859	100	1.49336	2.43874	0	0	S	S	hypothetical protein PSPTO_2049	hypothetical protein Psyr_1859
PSPTO_2051	Psyr_1860	88.95	-0.659626	1.41264	1.32e-24	1.43e-133	S	S	ankyrin domain protein	ankyrin
PSPTO_2052	Psyr_1861	93.023	1.08841	0.767089	4.7e-49	4.41e-37	S	S	hypothetical protein PSPTO_2052	hypothetical protein Psyr_1861
PSPTO_2053	Psyr_1862	91.883	0.716178	0.619924	8.19e-36	7.11e-24	P	P	membrane protein	zinc uptake regulation protein
PSPTO_2054	Psyr_1863	98.413	-0.869309	0.668333	4.79e-30	1.32e-19	S	S	hypothetical protein PSPTO_2054	hypothetical protein Psyr_1863
PSPTO_2055	Psyr_1864	97.203	2.28168	0.840229	0	6.89e-227	E	E	spermidine synthase	spermidine synthase
PSPTO_2056	Psyr_1865	96.691	1.58946	0.610243	0	2.06e-244	M	M	membrane protein	sulfatase
PSPTO_2057	Psyr_1867	96.46	-0.662767	0.336974	6.92e-106	6.61e-38	S	S	hypothetical protein PSPTO_2057	hypothetical protein Psyr_1867
PSPTO_2059	Psyr_1869	99.36	-0.753346	1.20998	7.94e-110	3.45082955464257e-310	S	S	hypothetical protein PSPTO_2059	hypothetical protein Psyr_1869
PSPTO_2060	Psyr_1870	99.06	-0.591652	0.637434	1.02e-40	1.23e-36	S	S	hypothetical protein PSPTO_2060	hypothetical protein Psyr_1870
PSPTO_2061	Psyr_1871	98.551	-0.395138	0.30339	6.39e-34	1.58e-14	E	E	transglutaminase-like domain protein	transglutaminase
PSPTO_2062	Psyr_1872	91.87	-0.602721	-0.864661	8.29e-38	9.1e-100	S	S	hypothetical protein PSPTO_2062	hypothetical protein Psyr_1872
PSPTO_2063	Psyr_1873	93.361	0.0746573	0.0221011	0.00306542	0.510357	F	F	hypothetical protein PSPTO_2063	amidotransferase
PSPTO_2064	Psyr_1874	95.666	-0.117003	0.315041	0.000296385	9.39e-22	P	P	magnesium and cobalt transport protein	Mg2+ transporter protein, CorA-like
PSPTO_2065	Psyr_1875	94.323	0.767036	0.523208	2.12e-159	1.37e-54	I	I	enoyl-CoA hydratase	enoyl-CoA hydratase
PSPTO_2066	Psyr_1876	90.722	0.821831	0.451131	7.83e-52	1.84e-14	S	S	hypothetical protein PSPTO_2066	hypothetical protein Psyr_1876
PSPTO_2068	Psyr_1877	96.296	-0.344999	-0.11789	2.67e-07	0.0278352	S	S	hypothetical protein PSPTO_2068	EthD protein
PSPTO_2069	Psyr_1879	78.689	0.248994	0.922989	0.0081462	1.87e-51	S	S	hypothetical protein PSPTO_2069	hypothetical protein Psyr_1879
PSPTO_2070	Psyr_1880	96.154	1.01178	0.681855	1.26e-50	1.23e-69	C	C	cytochrome c2	cytochrome c, class I
PSPTO_2071	Psyr_1881	84.091	-1.10596	-1.40015	3.38e-27	6.37e-95	S	S	hypothetical protein PSPTO_2071	hypothetical protein Psyr_1881
PSPTO_2072	Psyr_1882	91.617	1.0303	0.410875	2.6e-79	3.19e-09	S	S	auxin-binding protein	auxin-binding protein
PSPTO_2092	Psyr_2770	61.364	-0.333851	-0.568071	0.0200826	0.000756035	S	S	tail fiber domain protein	tail fiber domain-containing protein
PSPTO_2095	Psyr_2765	84.286	-0.342282	#N/A	0.000549189	#N/A	S	S	hypothetical protein PSPTO_2095	#N/A
PSPTO_2096	Psyr_2764	87.198	-0.881154	-0.339782	8.59e-54	0.00184555	S	S	hypothetical protein PSPTO_2096	hypothetical protein Psyr_2764
PSPTO_2097	Psyr_1892	96.386	0.615977	1.09918	1.05e-16	1.58e-160	I, Q	I, Q	3-ketoacyl-(acyl-carrier-protein) reductase	3-ketoacyl-ACP reductase
PSPTO_2098	Psyr_1893	87.097	-0.0936066	-0.481334	0.128244	1.71e-12	Q	Q	isochorismatase family protein	isochorismatase hydrolase
PSPTO_2099	Psyr_1894	96.95	0.110668	-0.933168	2.19e-05	5.64e-270	L	L	helicase/SNF2 family domain protein	SNF2-like protein
PSPTO_2100	Psyr_1895	88.506	0.798139	-0.397854	1.26e-60	7.47e-16	S	S	hypothetical protein PSPTO_2100	hypothetical protein Psyr_1895
PSPTO_2101	Psyr_1896	98	1.94321	0.590954	0	7.86e-294	L	L	transcription-repair coupling factor	transcription-repair coupling factor
PSPTO_2102	Psyr_1897	98.548	1.70401	1.39894	0	0	G	G	glyceraldehyde 3-phosphate dehydrogenase, type I	glyceraldehyde-3-phosphate dehydrogenase
PSPTO_2103	Psyr_1898	94.286	-0.906974	-1.42105	7.95e-53	8.51e-85	G	G	membrane protein	major facilitator transporter
PSPTO_2104	Psyr_1899	97.442	-0.675454	-0.729698	0	0	S	S	major facilitator family transporter	major facilitator transporter
PSPTO_2105	Psyr_1900	82.099	-3.49671	0.690403	0	2.59e-26	H	H	thiamine biosynthesis lipoprotein	ApbE-like lipoprotein
PSPTO_2106	Psyr_1901	98.491	2.2861	2.42522	0	0	C	C	soluble pyridine nucleotide transhydrogenase	soluble pyridine nucleotide transhydrogenase
PSPTO_2107	Psyr_1902	97.071	1.29233	1.25959	0	0	C	C	glycerophosphoryl diester phosphodiesterase	glycerophosphoryl diester phosphodiesterase
PSPTO_2108	Psyr_1903	95.897	0.0497547	0.310582	0.178105	1.71e-11	S	S	hypothetical protein PSPTO_2108	hypothetical protein Psyr_1903
PSPTO_2109	Psyr_1904	97.596	2.37582	2.37404	0	0	M	M	lipoprotein releasing system transmembrane protein LolC	hypothetical protein Psyr_1904
PSPTO_2110	Psyr_1905	97.357	1.93834	1.33476	0	0	V	V	lipoprotein releasing system, ATP-binding protein LolD	ABC transporter
PSPTO_2111	Psyr_1906	95.652	1.22545	1.19756	2.39e-236	2.68e-273	M	M	lipoprotein releasing system transmembrane protein LolE	hypothetical protein Psyr_1906
PSPTO_2112	Psyr_1907	91.667	0.49188	0.939523	1.14e-70	1.77e-180	K	K	7-cyano-7-deazaguanine reductase	7-cyano-7-deazaguanine reductase
PSPTO_2113	Psyr_1908	91.011	-0.429467	0.0283239	3.13e-33	0.648356	s	s	hypothetical protein PSPTO_2113	hypothetical protein Psyr_1908
PSPTO_2114	Psyr_1909	86.667	0.195977	0.401145	0.178382	1.52e-05	S	S	hypothetical protein PSPTO_2114	hypothetical protein Psyr_1909
PSPTO_2115	Psyr_1910	95.279	0.751593	-0.136422	9.42e-287	9.72e-11	M	M	vacJ lipoprotein	VacJ-like lipoprotein
PSPTO_2116	Psyr_1911	94.898	-1.45536	-1.02614	0	2.45e-126	S	S	hypothetical protein PSPTO_2116	hypothetical protein Psyr_1911
PSPTO_2117	Psyr_1912	96.954	1.60822	0.53349	0	5.53353523342196e-322	T	T	response regulator	response regulator receiver:stage II sporulation E
PSPTO_2118	Psyr_1913	100	1.70077	0.715825	0	1e-255	T	T	anti-anti-sigma factor	sulfate transporter/antisigma-factor antagonist STAS
PSPTO_2119	Psyr_1914	89.776	0.1404	1.17424	8.48e-34	0	G	G	transaldolase	transaldolase B
PSPTO_2120	Psyr_1915	87.619	-0.441623	-0.3504	1.01e-27	6.71e-11	E	E	peptidase, M20/M25/M40 family	glutamate carboxypeptidase
PSPTO_2121	Psyr_1916	85.714	0.578416	1.58424	2.71e-29	5.38e-271	K	K	RulA protein	peptidase S24, S26A and S26B
PSPTO_2122	Psyr_1917	79.268	0.858889	0.38373	8.05e-54	1.53e-16	S	S	hypothetical protein PSPTO_2122	hypothetical protein Psyr_1917
PSPTO_2123	Psyr_1918	84.641	0.0778463	0.109417	0.0477824	4.6e-05	T	T	sensor histidine kinase	sensor histidine kinase
PSPTO_2124	Psyr_1883	76.471	-0.46018	0.632348	1.03e-15	1.36e-22	S	S	hypothetical protein PSPTO_2124	hypothetical protein Psyr_1883
PSPTO_2126	Psyr_1936	93.189	0.0615242	1.84321	0.164576	0	J	J	yjbN family TIM-barrel protein	tRNA-dihydrouridine synthase A
PSPTO_2127	Psyr_1937	91.608	-0.531691	0.0555575	6.7e-70	0.156944	T	T	universal stress protein family	hypothetical protein Psyr_1937
PSPTO_2128	Psyr_1938	95.425	-1.39864	-0.443085	0	1.52e-17	T	T	response regulator	response regulator receiver
PSPTO_2129	Psyr_1939	89.733	-2.36998	0.0931652	0	0.0215175	T	T	sensory box histidine kinase/response regulator	hypothetical protein Psyr_1939
PSPTO_2130	Psyr_1940	96.847	-2.7337	0.844226	0	1.63e-56	T	T	LuxR family DNA-binding response regulator	LuxR response regulator receiver
PSPTO_2131	Psyr_1941	86.294	-1.33282	0.499618	0	4.37e-24	T	T	sensor histidine kinase	sensor histidine kinase
PSPTO_2132	Psyr_1942	91.925	0.11951	0.247713	0.161405	0.0198284	S	S	hypothetical protein PSPTO_2132	hypothetical protein Psyr_1942
PSPTO_2133	Psyr_1943	97.191	-0.882084	0.385378	4.82e-31	3.6e-10	K	K	RNA polymerase sigma-70 family protein	extracytoplasmic-function sigma-70 factor
PSPTO_2134	Psyr_1944	92.742	-1.24776	-0.485919	2.41e-11	0.000157047	Q	Q	pyoverdine synthetase, thioesterase component	thioesterase
PSPTO_2135	Psyr_1945	91.767	-1.14727	-0.218569	5.62e-102	0.000140483	Q	Q	pyoverdine chromophore precursor synthetase	peptide synthase
PSPTO_2136	Psyr_1946	95.532	-1.15367	-0.0230696	2.39e-21	0.776724	E	E	2,4-diaminobutyrate 4-transaminase	diaminobutyrate--2-oxoglutarate aminotransferase
PSPTO_2138	Psyr_1948	92.982	-1.7178	-1.49432	3.22e-28	2e-19	P	P	ABC transporter periplasmic substrate-binding protein	ABC transporter, periplasmic substrate-binding protein
PSPTO_2139	Psyr_1949	98.662	-0.9372	-1.46905	1.01e-05	3.15e-13	P	P	cation ABC transporter permease	hypothetical protein Psyr_1949
PSPTO_2140	Psyr_1950	94.378	-1.33413	-1.49771	1.35e-17	1.53e-14	P	P	cation ABC transporter ATP-binding protein	ABC transporter
PSPTO_2141	Psyr_1951	95.161	-1.01139	-1.2412	3.51e-13	4.71e-16	P	P	cation ABC transporter substrate-binding protein	periplasmic solute binding protein
PSPTO_2142	Psyr_1952	82.632	-1.04046	-1.26637	1.47e-08	1.5e-14	s	s	hypothetical protein PSPTO_2142	hypothetical protein Psyr_1952
PSPTO_2143	Psyr_1953	95.455	-1.19276	-1.30064	1.26e-06	4.63e-11	s	s	hypothetical protein PSPTO_2143	hypothetical protein Psyr_1953
PSPTO_2144	Psyr_1954	92.265	-1.0379	-1.04839	9.03e-07	9.49e-07	s	s	hypothetical protein PSPTO_2144	hypothetical protein Psyr_1954
PSPTO_2145	Psyr_1955	92.629	-1.1678	-0.384258	1.62e-18	0.00318978	S	S	iron-regulated membrane protein	peptidase
PSPTO_2146	Psyr_1956	96.308	-0.808205	-0.783851	1.34e-24	7.02e-07	Q	Q	pyoverdine biosynthesis regulatory gene	pyoverdine biosynthesis regulatory protein
PSPTO_2147	Psyr_1957	90.399	-1.07137	-1.06505	5.39e-68	1.35e-11	S	S	pyoverdine sidechain peptide synthetase I, epsilon-Lys module	amino acid adenylation
PSPTO_2148	Psyr_1958	86.947	-1.22375	-0.979901	1.14e-79	1.3e-24	Q	Q	pyoverdine sidechain peptide synthetase II, D-Asp-L-Thr component	non-ribosomal peptide synthase:amino acid adenylation
PSPTO_2149	Psyr_1959	89.601	-0.854182	-0.530355	1.38e-41	3.13e-10	Q	Q	pyoverdine sidechain peptide synthetase III, L-Thr-L-Ser component	amino acid adenylation
PSPTO_2150	Psyr_1960	88.383	-0.863798	-0.790815	3.47e-51	3.54e-27	Q	Q	pyoverdine sidechain peptide synthetase IV, D-Asp-L-Ser component	non-ribosomal peptide synthase:amino acid adenylation
PSPTO_2151	Psyr_1961	88.667	0.0736289	-0.272695	0.0775463	2.05e-06	P	P	TonB-dependent siderophore receptor	TonB-dependent siderophore receptor
PSPTO_2152	Psyr_1962	91.823	-1.82188	-1.06202	9.24e-214	1.31e-38	P	P	TonB-dependent siderophore receptor	TonB-dependent siderophore receptor
PSPTO_2153	Psyr_1963	95.229	-0.812792	-0.548505	1.58e-17	4.66e-05	V	V	pyoverdine ABC transporter, ATP-binding/permease protein	cyclic peptide transporter
PSPTO_2154	Psyr_1964	96.887	-1.31041	-0.0688035	2.13e-17	0.865375	T	T	hypothetical protein PSPTO_2154	hypothetical protein Psyr_1964
PSPTO_2155	Psyr_1965	90.164	-1.10696	-0.583406	7.68e-26	0.000978881	E	E	class V aminotransferase	twin-arginine translocation pathway signal
PSPTO_2156	Psyr_1966	95.516	-0.805306	-0.523382	2.28e-14	0.000586136	E	E	renal dipeptidase family protein	peptidase M19
PSPTO_2158	Psyr_1968	89.61	-0.398447	-0.683939	0.0503188	0.00125918	M	M	outer membrane efflux protein	RND efflux system, outer membrane lipoprotein, NodT
PSPTO_2159	Psyr_1969	94.216	-0.0352363	-0.264164	0.81877	0.219519	H	H	macrolide ABC efflux protein	ABC transporter
PSPTO_2160	Psyr_1970	93.846	-0.324783	-0.0055154	0.156538	1	V	V	RND family efflux transporter MFP subunit	secretion protein HlyD
PSPTO_2161	Psyr_1971	89.521	-0.820132	-0.0883792	2.64e-19	0.377031	S	S	penicillin amidase family protein	peptidase S45, penicillin amidase
PSPTO_2162	Psyr_1972	73.333	0.336419	-0.0601386	4.44e-12	0.441292	S	S	hypothetical protein PSPTO_2162	hypothetical protein Psyr_1972
PSPTO_2163	Psyr_1973	96.985	0.995693	1.02765	0	0	E	E	aspartate aminotransferase	aromatic amino acid aminotransferase
PSPTO_2164	Psyr_1974	98.957	-0.509057	0.335081	3.06e-19	1.43e-14	L	L	excinuclease ABC subunit B	excinuclease ABC subunit B
PSPTO_2166	Psyr_1977	97.769	1.09078	1.53147	0	0	J	J	glutamyl-tRNA synthetase	glutamyl-tRNA synthetase
PSPTO_2168	Psyr_1978	95.425	0.253911	0.438268	0.000545998	2.7e-09	S	S	4-hydroxybenzoyl-CoA thioesterase	thioesterase superfamily protein
PSPTO_2169	Psyr_1979	96.178	0.480089	0.579562	2.35e-15	2.07e-90	J	J	dihydrouridine synthase family protein	dihydrouridine synthase, DuS
PSPTO_2170	Psyr_1980	96.552	0.164388	3.85805	0.00274926	0	O	O	heat shock protein, Hsp20 family	heat shock protein Hsp20
PSPTO_2171	Psyr_1981	84.056	-0.291629	-0.160801	6.4e-30	0.000174775	T	T	sensory box/GGDEF domain/EAL domain-containing protein	PAS:GGDEF
PSPTO_2172	Psyr_1982	96.207	1.10993	0.540008	4.12e-282	4.36e-18	K	K	LysR family transcriptional regulator	regulatory protein LysR
PSPTO_2173	Psyr_1983	97.665	-0.231917	-0.50087	0	2.26e-243	E	E	isopropylmalate isomerase large subunit	isopropylmalate isomerase large subunit
PSPTO_2174	Psyr_1984	94.366	-0.617866	-0.913779	0	0	E	E	isopropylmalate isomerase small subunit	isopropylmalate isomerase small subunit
PSPTO_2175	Psyr_1985	97.5	-0.644785	-0.4503	0	1.72e-178	E	E	3-isopropylmalate dehydrogenase	3-isopropylmalate dehydrogenase
PSPTO_2176	Psyr_1986	98.378	-0.405727	0.84448	0	0	E	E	aspartate-semialdehyde dehydrogenase	aspartate-semialdehyde dehydrogenase
PSPTO_2177	Psyr_1987	91.916	0.00623103	-1.63436	0.979856	3.71e-195	G	G	2-dehydro-3-deoxygalactonokinase	2-keto-3-deoxy-galactonokinase
PSPTO_2178	Psyr_1988	95.261	0.0303898	-1.29788	0.738575	3.78e-78	G	G	2-dehydro-3-deoxy-6-phosphogalactonate aldolase	2-dehydro-3-deoxy-6-phosphogalactonate aldolase
PSPTO_2179	Psyr_1989	99.738	-0.905395	-1.94308	2.53e-131	0	G	G	galactonate dehydratase	galactonate dehydratase
PSPTO_2180	Psyr_1990	96.56	-1.53582	-2.05393	6.25e-132	5.24e-123	G	G	MFS transporter, phthalate permease family	D-galactonate transporter
PSPTO_2181	Psyr_1991	94.052	0.514307	0.556956	2.58e-47	3.54e-26	K	K	IclR family transcriptional regulator	regulatory proteins, IclR
PSPTO_2182	Psyr_1992	96.286	1.12826	1.10152	2.77e-298	3.07e-170	C	C	oxidoreductase zinc-binding protein	zinc-containing alcohol dehydrogenase superfamily protein
PSPTO_2183	Psyr_1993	92.23	0.567312	0.740402	8.2e-63	4.64e-111	S	S	AraC family transcriptional regulator	AraC family transcriptional regulator
PSPTO_2185	Psyr_1995	98.795	0.806902	0.165444	0	2.76e-28	C	C	electron transfer flavoprotein subunit beta	electron transfer flavoprotein subunit beta
PSPTO_2186	Psyr_1996	95.469	0.892634	0.195077	0	3.59e-43	C	C	electron transfer flavoprotein subunit alpha	electron transfer flavoprotein subunit alpha
PSPTO_2187	Psyr_1997	86.909	1.21872	0.538624	8.37e-182	4.84e-77	S	S	hypothetical protein PSPTO_2187	hypothetical protein Psyr_1997
PSPTO_2188	Psyr_1998	89.744	1.91091	1.81727	0	0	S	S	lipoprotein	lipoprotein
PSPTO_2189	Psyr_1999	94.096	2.01955	1.92552	0	0	M	M	ompA family protein	OmpA/MotB
PSPTO_2190	Psyr_2000	98.33	-0.579312	-0.0249201	2.33e-60	0.18092	K	K	GntR family transcriptional regulator	regulatory protein, GntR
PSPTO_2191	Psyr_2001	84.793	-0.175967	-0.397833	5.09e-06	4.05e-30	S	S	hypothetical protein PSPTO_2191	hypothetical protein Psyr_2001
PSPTO_2192	Psyr_2002	92.941	0.0437308	-0.101456	0.517483	0.00983314	S	S	hypothetical protein PSPTO_2192	hypothetical protein Psyr_2002
PSPTO_2193	Psyr_2003	89.231	-0.128921	-0.0483429	3.52e-05	0.00425066	S	S	hypothetical protein PSPTO_2193	hypothetical protein Psyr_2003
PSPTO_2194	Psyr_2004	99.068	1.74602	1.05953	0	0	C	C	citrate synthase I	type II citrate synthase
PSPTO_2195	Psyr_2005	95.968	1.02914	1.37108	0	0	C	C	succinate dehydrogenase, cytochrome b556 subunit	succinate dehydrogenase, cytochrome b subunit
PSPTO_2196	Psyr_2006	99.18	0.703968	1.37663	0	0	C	C	succinate dehydrogenase, hydrophobic membrane anchor protein	succinate dehydrogenase, hydrophobic membrane anchor protein
PSPTO_2197	Psyr_2007	98.305	0.590253	1.09743	0	0	C	C	succinate dehydrogenase, flavoprotein subunit	succinate dehydrogenase flavoprotein subunit
PSPTO_2198	Psyr_2008	98.291	0.918229	0.982299	0	0	C	C	succinate dehydrogenase, iron-sulfur protein	succinate dehydrogenase iron-sulfur subunit
PSPTO_2199	Psyr_2009	99.576	-0.114171	-0.477163	1.74e-87	0	C	C	2-oxoglutarate dehydrogenase E1 component	2-oxoglutarate dehydrogenase E1 component
PSPTO_2200	Psyr_2010	97.567	-0.602919	-1.02832	0	0	C	C	dihydrolipoamide succinyltransferase	dihydrolipoamide succinyltransferase
PSPTO_2201	Psyr_2011	98.117	-0.935903	-1.02245	0	0	C	C	dihydrolipoamide dehydrogenase	dihydrolipoamide dehydrogenase
PSPTO_2202	Psyr_2012	99.742	-1.50383	-2.34844	0	0	C	C	succinyl-CoA synthetase subunit beta	succinyl-CoA synthetase subunit beta
PSPTO_2203	Psyr_2013	99.317	-1.43279	-2.31137	0	0	C	C	succinyl-CoA synthetase subunit alpha	succinyl-CoA synthetase subunit alpha
PSPTO_2205	Psyr_2014	82.105	0.299961	-0.679406	0.112223	1.8e-07	S	S	hypothetical protein PSPTO_2205	hypothetical protein Psyr_2014
PSPTO_2206	Psyr_2015	94.966	2.73562	1.16785	0	0	E	E	branched-chain amino acid transport system II carrier protein	branched-chain amino acid ABC transporter
PSPTO_2207	Psyr_2016	96.512	0.018952	1.05666	0.653806	0	S	S	lipoprotein	lipoprotein
PSPTO_2208	Psyr_2017	97.795	0.375145	0.0513328	8.28e-20	0.300641	O	O	heat shock protein HtpG	heat shock protein 90
PSPTO_2209	Psyr_2018	93.388	-1.54641	-0.299318	7.93e-142	6.01e-10	Q	Q	dienelactone hydrolase family protein	dienelactone hydrolase
PSPTO_2210	Psyr_2019	96.314	1.24527	1.48583	0	0	I	I	3-oxoacyl-(acyl carrier protein) synthase I	3-oxoacyl-ACP synthase
PSPTO_2211	Psyr_2020	94.152	1.05122	1.3553	0	0	I	I	3-hydroxydecanoyl-(acyl carrier protein) dehydratase	3-hydroxydecanoyl-ACP dehydratase
PSPTO_2212	Psyr_2021	85.271	0.566378	0.330134	2.38e-31	5.08e-22	T	T	sensor histidine kinase/response regulator	response regulator receiver:ATP-binding region, ATPase-like:histidine kinase, HAMP region:histidine kinase A, N-terminal, partial
PSPTO_2213	Psyr_2022	96.481	0.946177	1.566	0	0	C	C	glycerol-3-phosphate dehydrogenase (NAD(P)+)	NAD(P)H-dependent glycerol-3-phosphate dehydrogenase
PSPTO_2214	Psyr_2023	82.301	1.20058	1.46546	1.24e-241	0	s	s	hypothetical protein PSPTO_2214	hypothetical protein Psyr_2023
PSPTO_2215	Psyr_2024	87.417	1.0876	1.20803	0	0	T	T	phosphohistidine phosphatase SixA	phosphohistidine phosphatase SixA
PSPTO_2216	Psyr_2025	91.724	0.983705	0.780215	1.68e-184	2.55e-98	Q	Q	4-hydroxybenzoyl-CoA thioesterase	phenylacetic acid degradation-related protein
PSPTO_2217	Psyr_2026	88.476	0.860907	-0.187853	1.12e-95	3.14e-06	S	S	hypothetical protein PSPTO_2217	hypothetical protein Psyr_2026
PSPTO_2218	Psyr_2027	84.155	0.658873	-0.223131	8.69e-31	0.000803217	S	S	alpha/beta fold family hydrolase	Alpha/beta hydrolase fold
PSPTO_2220	Psyr_2028	89.54	0.774597	0.179329	2.75e-47	0.000827265	s	s	hypothetical protein PSPTO_2220	hypothetical protein Psyr_2028
PSPTO_2221	Psyr_2029	96.542	1.19183	0.326291	3.58e-175	8.88e-11	S	S	lipoprotein	hypothetical protein Psyr_2029
PSPTO_2222	Psyr_2031	92.151	0.589922	-0.548291	4.08e-51	1.22e-14	T	T	sensor histidine kinase	sensor histidine kinase
PSPTO_2223	Psyr_2032	99.13	1.02694	-0.665944	3.5e-180	6.46e-43	T	T	DNA-binding response regulator	response regulator receiver:transcriptional regulatory protein, C-terminal, partial
PSPTO_2225	Psyr_2034	54.054	-0.714585	-0.214702	9.7e-29	0.0545258	M, U	M, U	autotransporter	Outer membrane autotransporter barrel
PSPTO_2226	Psyr_2035	46.019	0.570205	-0.348991	8.09e-25	0.00084497	S	S	hypothetical protein PSPTO_2226	hypothetical protein Psyr_2035
PSPTO_2227	Psyr_2036	66.577	-0.656113	-0.150469	3.73e-78	0.173769	S	S	fimbrial protein	fimbrial protein
PSPTO_2228	Psyr_2037	76.344	-0.625671	-0.568283	6.67e-43	1.88e-13	M	M	outer membrane usher protein fimD	fimbrial biosis outer membrane usher protein
PSPTO_2229	Psyr_2038	75	-1.08823	0.112896	2.59e-24	0.694571	N, U	N, U	chaperone protein PapD	pili assembly chaperone: pili assembly chaperone
PSPTO_2230	Psyr_2039	69.231	0.0267747	1.3881	0.799074	1.2e-38	N, U	N, U	type I pilus biogensis protein FimA	fimbrial protein
PSPTO_2231	Psyr_2040	54.972	-1.32359	-0.850979	1e-217	5.6e-67	S	S	YD repeat protein, partial	YD repeat-containing protein
PSPTO_2232	Psyr_2041	59.098	-0.586473	-0.445744	4.13e-30	1.77e-19	S	S	hypothetical protein PSPTO_2232	hypothetical protein Psyr_2041
PSPTO_2236	Psyr_2042	60.422	-0.30517	-0.182256	0.000490457	2.18e-05	S	S	hypothetical protein PSPTO_2236	hypothetical protein Psyr_2042
PSPTO_2238	Psyr_2043	54.14	-1.05626	-0.544145	7.58e-20	4.97e-29	S	S	lipoprotein	lipoprotein
PSPTO_2239	Psyr_2044	63.326	-1.6194	-0.436871	0	5.72e-33	S	S	YD repeat protein	YD repeat-containing protein
PSPTO_2240	Psyr_2045	93.103	-0.58728	#N/A	0.0106804	#N/A	K	K	LuxR family transcriptional regulator	#N/A
PSPTO_2241	Psyr_2046	97.222	0	#N/A	0	#N/A	S	S	hypothetical protein PSPTO_2241	#N/A
PSPTO_2242	Psyr_2047	97.163	-0.30561	0.0263249	0.0412417	0.953664	P	P	potassium-transporting ATPase subunit A	potassium-transporting ATPase subunit A
PSPTO_2243	Psyr_2048	96.647	0.0364634	0.228484	0.787172	0.187046	P	P	potassium-transporting ATPase subunit B	potassium-transporting ATPase subunit B
PSPTO_2244	Psyr_2049	93.158	-0.513569	#N/A	0.0135966	#N/A	P	P	potassium-transporting ATPase subunit C	#N/A
PSPTO_2245	Psyr_2050	96.731	1.34364	0.903726	0	1.25e-158	T	T	sensor protein KdpD	osmosensitive K+ channel signal transduction histidine kinase
PSPTO_2246	Psyr_2051	94.323	0.978272	0.108026	6.24e-102	0.106747	T	T	KDP operon transcriptional regulatory protein kdpE	response regulator receiver:transcriptional regulatory protein, C-terminal, partial
PSPTO_2247	Psyr_2052	94.565	0.949046	1.10464	5.67e-89	2.8e-108	S	S	lipoprotein	lipoprotein
PSPTO_2248	Psyr_2053	97.377	-0.346571	-0.606762	4.88e-18	3.19e-26	S	S	moxR protein	moxR protein
PSPTO_2249	Psyr_2054	94.006	-0.476508	-0.93761	2.89e-15	1.19e-28	S	S	hypothetical protein PSPTO_2249	hypothetical protein Psyr_2054
PSPTO_2250	Psyr_2055	90.64	-0.714058	-1.29266	5.06e-37	3.79e-62	E	E	transglutaminase-like domain protein	transglutaminase
PSPTO_2251	Psyr_2056	90.514	-0.989245	-0.456451	7.47e-104	4.31e-15	S	S	hypothetical protein PSPTO_2251	hypothetical protein Psyr_2056
PSPTO_2253	Psyr_2058	76.25	-0.438086	0.0288444	1.76e-06	0.874873	S	S	hypothetical protein PSPTO_2253	hypothetical protein Psyr_2058
PSPTO_2254	Psyr_2059	87.373	1.04807	0.678986	4.81e-59	4.83e-24	S	S	methyl-accepting chemotaxis protein	histidine kinase, HAMP region: chemotaxis sensory transducer
PSPTO_2255	Psyr_2060	93.773	1.83272	1.01049	0	2.71e-198	L	L	TatD family hydrolase	TatD-related deoxyribonuclease
PSPTO_2256	Psyr_2061	91.755	-0.259752	-0.0758083	2.34e-10	0.0203579	M	M	transglycosylase	SLT
PSPTO_2257	Psyr_2062	95.139	0.699885	-0.0141226	5.44e-56	0.874012	S	S	DoxD-like family protein	DoxD-like family protein
PSPTO_2264	Psyr_2064	95.413	1.82143	1.36162	8.44e-250	1.66e-138	S	S	hypothetical protein PSPTO_2264	hypothetical protein Psyr_2064
PSPTO_2265	Psyr_2065	96.815	1.20483	1.90596	8.49e-210	0	K	K	transcription elongation factor GreB	transcription elongation factor GreB
PSPTO_2266	Psyr_2066	95.585	0.102451	1.40341	0.000357563	0	Q	Q	permease	hypothetical protein Psyr_2066
PSPTO_2267	Psyr_2067	98.678	0.48018	1.24897	1.38e-41	2.03e-285	Q	Q	ABC transporter ATP-binding protein	ABC transporter
PSPTO_2268	Psyr_2068	92.222	0.36758	0.60744	2.19e-24	8.86e-55	E	E	acyl-CoA thioesterase I	arylesterase
PSPTO_2269	Psyr_2069	98.925	0.282287	0.750251	1.95e-05	1.04e-28	S	S	hypothetical protein PSPTO_2269	hypothetical protein Psyr_2069
PSPTO_2270	Psyr_2070	96.885	1.23711	1.36196	0	0	S	S	ErfK/YbiS/YcfS/YnhG family protein	ErfK/YbiS/YcfS/YnhG
PSPTO_2271	Psyr_1679	83.333	1.09288	0.15896	4.94e-76	0.559826	S	S	hypothetical protein PSPTO_2271	hypothetical protein Psyr_1679
PSPTO_2272	Psyr_2071	98.795	0.418257	-0.760352	0	0	S	S	outer membrane lipoprotein OprI	outer membrane lipoprotein OprI
PSPTO_2274	Psyr_2072	96.842	0.397121	0.475481	1.72e-78	1.55e-122	S	S	hypothetical protein PSPTO_2274	hypothetical protein Psyr_2072
PSPTO_2275	Psyr_2073	98.045	0.842257	0.413627	0	9.81e-201	E	E	phospho-2-dehydro-3-deoxyheptonate aldolase	phospho-2-dehydro-3-deoxyheptonate aldolase
PSPTO_2276	Psyr_2074	85.449	0.464742	0.0880524	5.93e-35	0.0185799	H	H	2-dehydropantoate 2-reductase	2-dehydropantoate 2-reductase
PSPTO_2277	Psyr_2075	94.771	-0.0292504	-0.720677	0.47549	2.89e-96	F	F	5\'-nucleotidase	5\'-nucleotidase
PSPTO_2278	Psyr_2076	84.375	-0.671734	-1.2121	3.02e-33	1.58e-82	T	T	universal stress protein family	hypothetical protein Psyr_2076
PSPTO_2279	Psyr_2077	99.383	0.454533	1.17474	3.41e-115	0	K	K	Cys regulon transcriptional activator	transcriptional regulator CysB
PSPTO_2280	Psyr_2078	93.852	0.904715	1.22564	1.59e-225	0	P	P	phosphoadenosine phosphosulfate reductase	phosphoadenosine phosphosulfate reductase
PSPTO_2281	Psyr_2079	95.122	0.0462925	0.38983	0.306253	1.43e-26	E	E	phosphoserine phosphatase	phosphoserine phosphatase
PSPTO_2282	Psyr_2080	86.577	0.615194	0.422902	1.09e-55	1.3e-42	E, H	E, H	para-aminobenzoate synthase, component I	para-aminobenzoate synthase component I
PSPTO_2283	Psyr_2081	97.84	0.0180831	-0.56769	0.687051	2.01e-41	S	S	hypothetical protein PSPTO_2283	hypothetical protein Psyr_2081
PSPTO_2284	Psyr_2082	97.271	1.22858	1.47302	0	0	S	S	membrane protein	hypothetical protein Psyr_2082
PSPTO_2285	Psyr_2083	96.203	1.98748	2.41376	0	0	O	O	hypothetical protein PSPTO_2285	hypothetical protein Psyr_2083
PSPTO_2286	Psyr_2084	95.217	-0.131955	-0.228775	0.0642423	0.000716888	K	K	GntR family transcriptional regulator	transcriptional regulator GntR
PSPTO_2287	Psyr_2085	98.316	-0.397636	-0.305436	1.14e-08	2.42e-07	G	G	methylisocitrate lyase	2-methylisocitrate lyase
PSPTO_2288	Psyr_2086	93.867	-1.04056	0.109476	2.35e-138	0.00227466	C	C	2-methylcitrate synthase	methylcitrate synthase
PSPTO_2289	Psyr_2087	96.391	-1.42329	-0.819724	2.86e-212	2.62e-148	C	C	aconitate hydratase	aconitate hydratase
PSPTO_2290	Psyr_2088	90.886	-0.974088	-1.00569	3.56e-57	3.24e-95	S	S	hypothetical protein PSPTO_2290	hypothetical protein Psyr_2088
PSPTO_2291	Psyr_2089	98.897	-0.129994	0.0952002	0.00181328	0.0152786	S	S	hypothetical protein PSPTO_2291	hypothetical protein Psyr_2089
PSPTO_2292	Psyr_2090	98.609	1.02116	1.12932	0	0	G	G	phosphoenolpyruvate synthase	phosphoenolpyruvate synthase
PSPTO_2293	Psyr_2091	85.455	0.376212	-0.275398	1.1e-13	1.47e-07	S	S	esterase/lipase/thioesterase family protein	esterase/lipase/thioesterase family protein
PSPTO_2294	Psyr_2092	87.037	-0.601761	0.196473	1.69e-101	2.59e-07	H	H	ribonuclease activity regulator protein RraA	ribonuclease activity regulator protein RraA
PSPTO_2295	Psyr_2093	94.864	-0.762443	-0.131702	4.38e-266	0.000178962	P	P	cmaX protein	Mg2+ transporter protein, CorA-like
PSPTO_2296	Psyr_2094	98.78	0.0804827	0.486935	0.0277918	1.64e-33	S	S	crfX protein	crfX protein
PSPTO_2297	Psyr_2095	98.175	0.853483	1.03	0	0	M	M	membrane protein	hypothetical protein Psyr_2095
PSPTO_2298	Psyr_2096	98.788	-0.532966	0.079111	0	1.15e-16	K	K	RNA polymerase sigma factor SigX	RNA polymerase sigma factor SigX
PSPTO_2299	Psyr_2097	94.767	0.701296	0.804161	0	0	M	M	outer membrane porin OprF	thrombospondin type 3 repeat-containing OmpA/MotB protein
PSPTO_2300	Psyr_2098	94.466	0.302274	1.21636	0.0322094	2.64e-71	H	H	uroporphyrin-III C-methyltransferase	uroporphyrin-III C-methyltransferase
PSPTO_2301	Psyr_2099	88.411	-0.0448704	0.0135122	0.742562	0.882396	C	C	nitrate reductase	molybdopterin oxidoreductase
PSPTO_2302	Psyr_2100	94.763	0.0663089	-0.32196	0.706743	0.0419112	C	C	assimilatory nitrate reductase electron transfer subunit domain protein	FAD-dependent pyridine nucleotide-disulfide oxidoreductase
PSPTO_2303	Psyr_2101	89.225	-0.830251	-0.347618	6.53e-09	0.0417415	T	T	serine/threonine protein kinase	protein kinase
PSPTO_2304	Psyr_2102	96.03	-0.930134	0.407934	3.98e-11	0.0471849	P	P	nitrate transporter	nitrate transporter
PSPTO_2305	Psyr_2103	94.699	2.69893	0.364743	0	0.000636003	G	G	levansucrase	levansucrase
PSPTO_2306	Psyr_2104	97.906	-0.544968	0.761566	5.95e-08	6.67e-13	T	T	response regulator NasT	response regulator receiver:ANTAR
PSPTO_2307	Psyr_2105	95.285	-0.141547	0.698626	0.0485556	3.91e-27	P	P	hypothetical protein PSPTO_2307	hypothetical protein Psyr_2105
PSPTO_2309	Psyr_2106	96.491	1.95745	0.153393	0	8.21e-15	F	F	dihydroorotate dehydrogenase	dihydroorotate dehydrogenase 2
PSPTO_2310	Psyr_2107	100	-2.74468	-4.0019	0	0	J	J	ribosome modulation factor-related protein	ribosome modulation factor
PSPTO_2311	Psyr_2108	98	1.1943	1.62637	0	0	J	J	23S rRNA m(2)G2445 methyltransferase	23S rRNA m(2)G2445 methyltransferase
PSPTO_2313	Psyr_2110	91.304	-0.435454	-0.931656	2.39e-20	3.03e-108	T	T	sensory box/GGDEF domain protein, partial	PAS:GGDEF
PSPTO_2314	Psyr_2111	97.131	0.745481	0.0562562	5.85e-255	0.00853689	M	M	D-alanyl-D-alanine carboxypeptidase	peptidase S13, D-Ala-D-Ala carboxypeptidase C
PSPTO_2315	Psyr_2112	100	2.0541	1.15395	0	0	S	S	hypothetical protein PSPTO_2315	hypothetical protein Psyr_2112
PSPTO_2326	Psyr_2113	90.177	-0.616872	1.6399	2.7e-44	8.85533387142831e-310	T	T	extracellular solute-binding protein/sensory box protein, partial	PAS
PSPTO_2330	Psyr_2115	82.812	-1.71765	0.181702	1.29e-70	0.235542	S	S	response regulator	response regulator receiver
PSPTO_2331	Psyr_2116	98.194	-0.0849075	-0.0272682	0.000301477	0.364597	F	F	deoxyguanosinetriphosphate triphosphohydrolase-like protein	deoxyguanosinetriphosphate triphosphohydrolase-like protein
PSPTO_2333	Psyr_2117	96.923	0.808342	0.102092	0	4.99e-06	S	S	hypothetical protein PSPTO_2333	hypothetical protein Psyr_2117
PSPTO_2334	Psyr_2118	99.038	0.884673	0.15824	0	7.86e-13	S	S	hypothetical protein PSPTO_2334	hypothetical protein Psyr_2118
PSPTO_2335	Psyr_2119	90.73	-0.900001	-0.304936	3.42e-62	8.14e-05	I	I	exopolysaccharide production protein ExoZ	acyltransferase 3
PSPTO_2336	Psyr_2120	90	0.392033	0.0960888	5.27e-14	0.223528	O	O	hypothetical protein PSPTO_2336	hypothetical protein Psyr_2120
PSPTO_2337	Psyr_2121	93.77	0.446714	0.364916	3.33e-29	4.17e-14	K	K	pca operon transcriptional activator PcaQ	regulatory protein LysR
PSPTO_2338	Psyr_2122	96.653	1.16577	0.485244	0	4.9e-24	Q	Q	protocatechuate 3,4-dioxygenase subunit beta	intradiol ring-cleavage dioxygenase
PSPTO_2339	Psyr_2123	94	0.757584	0.138869	3.64e-201	0.0184289	Q	Q	protocatechuate 3,4-dioxygenase subunit alpha	protocatechuate 3,4-dioxygenase
PSPTO_2340	Psyr_2124	95.1	-0.353214	-0.127487	1.33e-31	0.0116395	G	G	4-hydroxybenzoate transporter	benzoate transport
PSPTO_2341	Psyr_2125	89.845	0.0295762	-0.248155	0.268344	3.51e-09	F	F	3-carboxy-cis,cis-muconate cycloisomerase	3-carboxy-cis,cis-muconate cycloisomerase
PSPTO_2342	Psyr_2126	97.71	-0.0391428	-0.587351	0.383119	9.61e-20	Q	Q	4-carboxymuconolactone decarboxylase	carboxymuconolactone decarboxylase
PSPTO_2343	Psyr_2127	93.541	-1.10364	-0.84047	1.76e-120	2.75e-45	M	M	outer membrane porin, OprD family	outer membrane porin
PSPTO_2344	Psyr_2128	98.606	-0.75468	-0.839583	4.62e-62	2.52e-48	E, G	E, G	membrane protein	hypothetical protein Psyr_2128
PSPTO_2345	Psyr_2129	97.059	0.64808	0.0129293	5.35e-81	0.801997	G	G	transporter	major facilitator transporter
PSPTO_2346	Psyr_2130	97.323	-0.391004	0.305201	1.25e-44	1.31e-26	H	H	4-hydroxyphenylpyruvate dioxygenase	4-hydroxyphenylpyruvate dioxygenase
PSPTO_2347	Psyr_2131	92.377	0.364345	-0.0531126	1.62e-17	0.139304	K	K	TetR family transcriptional regulator	regulatory protein, TetR
PSPTO_2348	Psyr_2132	92.958	-0.0419037	0.00241174	0.430438	0.983595	E	E	shikimate 5-dehydrogenase	shikimate 5-dehydrogenase
PSPTO_2349	Psyr_2133	88.851	0.903722	1.17024	7.2e-89	6.91e-151	J	J	RNA pseudouridine synthase family protein	pseudouridine synthase
PSPTO_2350	Psyr_2134	100	0.88732	1.01381	0	0	S	S	lipoprotein	hypothetical protein Psyr_2134
PSPTO_2351	Psyr_2135	86.07	0.913817	1.13089	8.26e-276	0	H	H	molybdopterin-guanine dinucleotide biosynthesis protein MobA	molybdopterin-guanine dinucleotide biosynthesis protein MobA
PSPTO_2352	Psyr_2136	98.883	1.02493	0.850386	4.46e-189	9.41e-260	H	H	molybdenum cofactor biosynthesis protein B	molybdenum cofactor biosynthesis protein
PSPTO_2353	Psyr_2137	93.052	0.39751	0.652117	2.51e-61	9.29e-225	H	H	molybdopterin biosynthesis protein MoeA	molybdenum cofactor biosynthesis protein
PSPTO_2354	Psyr_2138	95.455	0.0820519	0.176654	0.0114293	1.78e-08	M	M	glycosyl transferase family protein	glycosyl transferase family protein
PSPTO_2355	Psyr_2139	95.507	1.52057	0.998076	0	1.15e-160	P	P	glutathione-regulated potassium-efflux system protein	potassium efflux system protein
PSPTO_2358	Psyr_2142	82.456	1.33776	0.898115	0	1.06e-281	T	T	hypothetical protein PSPTO_2358	FecR protein
PSPTO_2359	Psyr_2143	91.254	-0.0618957	-0.646127	0.357107	1.45e-36	C	C	ureidoglycolate dehydrogenase	malate/L-lactate dehydrogenase
PSPTO_2360	Psyr_2144	90.769	1.1345	0.681703	5.61e-66	5.75e-46	S	S	hypothetical protein PSPTO_2360	hypothetical protein Psyr_2144
PSPTO_2361	Psyr_2145	95.385	-0.0590977	0.121936	0.262225	5.81e-05	S	S	hypothetical protein PSPTO_2361	hypothetical protein Psyr_2145
PSPTO_2362	Psyr_2146	96.958	-0.597747	-0.0431829	4.11e-83	0.0847376	J	J	methionine aminopeptidase	peptidase M24A
PSPTO_2363	Psyr_2147	72.368	0.486997	0.083595	5.24e-10	0.140271	S	S	hypothetical protein PSPTO_2363	hypothetical protein Psyr_2147
PSPTO_2364	Psyr_2148	94.85	0.97018	1.74791	4.18e-186	0	L	L	endonuclease I	deoxyribonuclease I
PSPTO_2365	Psyr_2149	95.181	1.44798	2.06259	4.95e-277	0	S	S	hypothetical protein PSPTO_2365	hypothetical protein Psyr_2149
PSPTO_2366	Psyr_2150	91.892	0.252342	-0.209952	8.16e-18	1.18e-10	S	S	lipoprotein	hypothetical protein Psyr_2150
PSPTO_2367	Psyr_2151	93.417	-0.878692	-0.836735	1.32e-119	1.35e-145	G	G	ribose ABC transporter periplasmic ribose-binding protein	periplasmic binding protein/LacI transcriptional regulator
PSPTO_2368	Psyr_2152	94.778	-1.31118	-1.44781	1.06e-128	3.02e-223	G	G	ribose ABC transporter ATP-binding protein	ABC transporter
PSPTO_2369	Psyr_2153	99.091	-1.16639	-1.33361	4.79e-41	4.4e-75	G	G	ribose ABC transporter permease	inner-membrane translocator
PSPTO_2370	Psyr_2154	89.053	-1.15748	-1.22027	2.39e-43	3.09e-78	K	K	ribose operon repressor	LacI transcriptional regulator
PSPTO_2371	Psyr_2155	93.137	0.395955	-0.0588959	3.39e-16	0.168806	G	G	ribokinase	carbohydrate kinase PfkB
PSPTO_2372	Psyr_2156	92.537	0.555932	0.536465	1.98e-107	1.54e-75	G	G	ribose ABC transporter protein	D-ribose pyranase
PSPTO_2373	Psyr_2157	96.774	0.451785	0.293685	7.09e-134	4.03e-61	F	F	inosine/uridine-preferring nucleoside hydrolase	inosine/uridine-preferring nucleoside hydrolase
PSPTO_2374	Psyr_2158	85.938	0.0862943	0.943692	0.0631758	2.39e-112	S	S	hypothetical protein PSPTO_2374	hypothetical protein Psyr_2158
PSPTO_2375	Psyr_2159	86.726	1.00051	1.44882	9.04e-49	2.62e-230	S	S	lipoprotein	lipoprotein
PSPTO_2376	Psyr_2160	94.203	0.648802	-0.386096	0	0	K	K	cold shock domain family protein	cold-shock protein, DNA-binding
PSPTO_2377	Psyr_2161	82.178	-0.51347	0.436706	8.61e-31	7.79e-17	S	S	hypothetical protein PSPTO_2377	hypothetical protein Psyr_2161
PSPTO_2378	Psyr_2162	98.906	1.38192	1.3722	0	0	J	J	threonyl-tRNA synthetase	threonyl-tRNA synthetase
PSPTO_2379	Psyr_2163	100	0.539552	1.6591	0	0	J	J	translation initiation factor IF-3	translation initiation factor IF-3
PSPTO_2380	Psyr_2164	100	0.241423	1.62605	7.51e-299	0	J	J	50S ribosomal protein L35	50S ribosomal protein L35
PSPTO_2381	Psyr_2165	100	0.719779	1.66469	0	0	J	J	50S ribosomal protein L20	50S ribosomal protein L20
PSPTO_2382	Psyr_2166	99.408	0.252619	0.663841	6.25e-37	0	J	J	phenylalanyl-tRNA synthetase subunit alpha	phenylalanyl-tRNA synthetase subunit alpha
PSPTO_2383	Psyr_2167	97.727	0.15763	-0.0208006	3.67e-27	0.141599	J	J	phenylalanyl-tRNA synthetase subunit beta	phenylalanyl-tRNA synthetase subunit beta
PSPTO_2384	Psyr_2168	100	0.170098	0.389661	2.87e-45	0	S	S	integration host factor subunit alpha	integration host factor subunit alpha
PSPTO_2385	Psyr_2169	99.153	0.203625	0.489902	1.23e-52	0	K	K	transcriptional regulator	regulatory protein, MerR
PSPTO_2391	Psyr_2823	81.633	-1.64368	-0.56456	2.25e-142	3.8e-12	S	S	hypothetical protein PSPTO_2391	hypothetical protein Psyr_2823
PSPTO_2404	Psyr_2189	92.857	1.48672	1.67197	6.93e-139	0	K	K	ArsR family transcriptional regulator	regulatory protein ArsR
PSPTO_2405	Psyr_2190	97.245	-2.79425	-1.1282	0	1.21e-61	C	C	xenobiotic reductase A	NADH:flavin oxidoreductase
PSPTO_2408	Psyr_2195	83.203	-0.679845	-1.12746	2.82e-07	6.66e-12	O	O	urease accessory protein UreD	urease accessory protein UreD
PSPTO_2409	Psyr_2196	93.151	-0.558288	-0.948132	0.00558488	4.32e-05	F	F	urease accessory protein UreG	urease accessory protein UreG
PSPTO_2411	Psyr_2198	94.805	-0.718019	-0.4344	3.68e-08	0.0234302	E	E	urease, beta/gamma subunit	bifunctional urease subunit gamma/beta
PSPTO_2412	Psyr_2199	85.597	-0.722402	-0.617371	5.53e-07	0.00102144	O	O	urease accessory protein UreF	urease accessory protein UreF
PSPTO_2413	Psyr_2200	96.575	-0.712447	#N/A	0.00347267	#N/A	O	O	urease accessory protein UreE	#N/A
PSPTO_2414	Psyr_2201	96.07	-0.300819	-0.760301	0.0895139	0.00231338	E	E	branched-chain amino acid ABC transporter ATP-binding protein	ABC transporter
PSPTO_2415	Psyr_2202	97.551	-0.403259	-0.929022	0.000420389	0.00115114	E	E	branched-chain amino acid ABC transporter ATP-binding protein	ABC transporter
PSPTO_2416	Psyr_2203	93.684	-0.653491	#N/A	1.8e-10	#N/A	E	E	branched-chain amino acid ABC transporter permease	#N/A
PSPTO_2417	Psyr_2204	97.27	-1.06656	#N/A	4.89e-10	#N/A	E	E	branched-chain amino acid ABC transporter permease	#N/A
PSPTO_2418	Psyr_2205	96.947	-0.681373	-0.278908	1.56e-06	0.330941	E	E	branched-chain amino acid ABC transporter substrate-binding protein	extracellular ligand-binding receptor
PSPTO_2419	Psyr_2206	96.597	-0.183892	0.0174595	0.192164	0.947218	E	E	regulatory protein	regulatory protein
PSPTO_2420	Psyr_2207	98.095	-0.266791	-0.05614	0.312219	0.925436	K	K	transcription antitermination protein	hypothetical protein Psyr_2207
PSPTO_2421	Psyr_2208	93.542	-2.06322	-0.683714	5.59e-90	9.7e-06	J	J	amidase	amidase
PSPTO_2423	Psyr_2209	88.272	-0.737763	-0.733345	1.11e-09	8.47e-06	P	P	ABC transporter, periplasmic substrate-binding protein, aliphatic sulfonates family	ABC transporter, substrate-binding protein, aliphatic sulfonates
PSPTO_2424	Psyr_2210	91.85	-0.393185	-0.863169	0.000609058	5.43e-13	C	C	D-isomer specific 2-hydroxyacid dehydrogenase family protein	D-isomer specific 2-hydroxyacid dehydrogenase
PSPTO_2425	Psyr_2211	94.643	-0.733554	-0.555668	6.86e-13	2.42e-08	S	S	monooxygenase, NtaA/SnaA/SoxA family	NtaA/SnaA/SoxA family monooxygenase
PSPTO_2441	Psyr_2214	93.521	-1.47099	-1.12575	0	0	S	S	methyl-accepting chemotaxis protein	hypothetical protein Psyr_2214
PSPTO_2442	Psyr_2215	91.701	-1.73704	-2.94294	0	0	S	S	chemotaxis protein CheW	CheW-like protein
PSPTO_2443	Psyr_2216	95.122	-0.213146	-0.794142	0.00798933	2.08e-19	S	S	hypothetical protein PSPTO_2443	hypothetical protein Psyr_2216
PSPTO_2445	Psyr_2217	77.273	0.541228	-0.292665	9.82e-07	4.26e-05	S	S	hypothetical protein PSPTO_2445	hypothetical protein Psyr_2217
PSPTO_2446	Psyr_2218	88.302	-0.162406	0.411781	0.00633446	2.38e-05	S	S	metallo-beta-lactamase superfamily protein	Beta-lactamase-like
PSPTO_2447	Psyr_2219	89.42	-0.451853	-0.627994	2.36e-13	9.52e-14	K	K	LysR family transcriptional regulator	regulatory protein LysR
PSPTO_2448	Psyr_2220	95.666	-1.52395	-1.61618	1.17e-105	4.77e-247	T	T	methyl-accepting chemotaxis protein	histidine kinase, HAMP region:Cache: chemotaxis sensory transducer
PSPTO_2449	Psyr_2221	83.158	-0.65375	-0.882722	5.54e-08	6.4e-09	S	S	sarcosine oxidase, gamma subunit	sarcosine oxidase, gamma subunit
PSPTO_2450	Psyr_2222	92.149	-0.744059	-0.942186	2.15e-26	2.79e-20	E	E	sarcosine oxidase, alpha subunit	aminomethyltransferase
PSPTO_2451	Psyr_2223	90.099	-1.14705	-1.17407	1.57e-07	5.5e-05	E	E	sarcosine oxidase subunit delta	sarcosine oxidase subunit delta
PSPTO_2452	Psyr_2224	97.337	-0.614933	-0.927692	1.16e-06	5.4e-09	E	E	sarcosine oxidase, beta subunit	FAD dependent oxidoreductase
PSPTO_2453	Psyr_2225	87.667	0.365413	-0.777824	0.0204459	2.31e-06	H	H	methylenetetrahydrofolate dehydrogenase/methenyltetrahydrofolate cyclohydrolase	bifunctional 5,10-methylene-tetrahydrofolate dehydrogenase/ 5,10-methylene-tetrahydrofolate cyclohydrolase
PSPTO_2454	Psyr_2226	96.181	0.432902	-0.187378	0.00012761	0.340869	F	F	formyltetrahydrofolate deformylase	formyltetrahydrofolate deformylase
PSPTO_2456	Psyr_2228	56.757	-0.211078	-0.0841894	0.19234	0.369866	P	P	hypothetical protein PSPTO_2456	hypothetical protein Psyr_2228
PSPTO_2463	Psyr_2229	94.737	1.15266	-0.327027	0	8.04e-07	P	P	TonB-dependent siderophore receptor	TonB-dependent siderophore receptor
PSPTO_2464	Psyr_2230	94.7	-0.245975	-0.370416	0.00167938	1.51e-05	P	P	NRAMP family Mn2+/Fe2+ transporter	Mn2+/Fe2+ transporter
PSPTO_2466	Psyr_2231	73.092	0.206343	-0.525937	0.0166016	1.13e-11	S	S	hydrolase	nitrilase/cyanide hydratase and apolipoprotein N-acyltransferase
PSPTO_2467	Psyr_2232	92.771	0.462717	0.899773	6.25e-11	4.05e-77	G	G	major facilitator family transporter	major facilitator transporter
PSPTO_2468	Psyr_2233	96.61	1.09953	1.18171	8.19e-26	2.63e-37	S	S	hypothetical protein PSPTO_2468	hypothetical protein Psyr_2233
PSPTO_2469	Psyr_2234	77.236	1.03846	1.2008	2.47e-40	8.2e-51	S	S	hypothetical protein PSPTO_2469	hypothetical protein Psyr_2234
PSPTO_2470	Psyr_2235	90.083	-1.34027	1.11667	2.47e-103	6.98e-259	G	G	senescence marker protein-30 family protein	twin-arginine translocation pathway signal
PSPTO_2471	Psyr_2236	94.964	-1.82505	0.401389	4.52e-58	2.05e-08	S	S	membrane protein	hypothetical protein Psyr_2236
PSPTO_2472	Psyr_2237	92.89	-2.1758	-0.583181	0	1.43e-234	S	S	methyl-accepting chemotaxis protein	histidine kinase, HAMP region: chemotaxis sensory transducer
PSPTO_2473	Psyr_2238	92.157	-3.2263	-1.12407	0	0	G	G	periplasmic substrate-binding protein	periplasmic binding protein/LacI transcriptional regulator
PSPTO_2474	Psyr_2239	86.709	-1.10517	-1.42882	5.16e-83	1.18575755001899e-322	F	F	DNA/RNA non-specific endonuclease	DNA/RNA non-specific endonuclease
PSPTO_2475	Psyr_2241	94.983	-0.40043	-0.896869	1.27e-32	4.02e-174	S	S	methyl-accepting chemotaxis protein	histidine kinase, HAMP region: chemotaxis sensory transducer
PSPTO_2476	Psyr_2242	80.198	-0.756761	-0.751799	8.87e-37	4.52e-32	S	S	hypothetical protein PSPTO_2476	hypothetical protein Psyr_2242
PSPTO_2477	Psyr_2243	95.42	0.107493	-0.5639	0.0600105	1.13e-14	J	J	endoribonuclease L-PSP family protein	endoribonuclease L-PSP
PSPTO_2478	Psyr_2244	93.797	1.62253	1.55233	2.53e-253	0	L	L	DNA topoisomerase III	DNA topoisomerase III
PSPTO_2479	Psyr_2245	91.636	-0.986952	-2.38347	3.36e-115	1.23e-223	T	T	hypothetical protein PSPTO_2479	hypothetical protein Psyr_2245
PSPTO_2480	Psyr_2246	94.277	-1.20715	-0.570933	3.82e-256	2.23e-68	S	S	methyl-accepting chemotaxis protein	histidine kinase, HAMP region:Cache: chemotaxis sensory transducer
PSPTO_2481	Psyr_2287	94.585	-1.35686	-1.30026	3.31e-27	2.92e-63	M	M	tonB protein	hypothetical protein Psyr_2287
PSPTO_2482	Psyr_2288	95.455	-0.365069	-0.0495078	0.0550679	0.869925	U	U	TonB system transport protein ExbB	MotA/TolQ/ExbB proton channel
PSPTO_2483	Psyr_2289	95.122	-0.949631	-0.0364693	2.09e-07	0.851889	U	U	TonB system transport protein ExbD	biopolymer transport protein ExbD/TolR
PSPTO_2484	Psyr_2290	95.5	-0.820862	-0.82712	4.58e-22	9.99e-23	P	P	TonB-dependent siderophore receptor	TonB-dependent receptor:TonB-dependent receptor
PSPTO_2487	Psyr_2291	94.444	-0.943356	-1.46741	1.9e-16	5.29e-79	G	G	aldolase II superfamily protein	aldolase II superfamily protein
PSPTO_2488	Psyr_2292	96.358	1.95464	1.0427	6.59e-188	7.82e-119	E	E	glutaminase	glutaminase
PSPTO_2489	Psyr_2293	94.382	0.490656	0.0647212	2.32e-30	0.16144	S	S	hypothetical protein PSPTO_2489	hypothetical protein Psyr_2293
PSPTO_2490	Psyr_2295	95.522	0.761069	0.0143236	2.93e-51	0.860809	S	S	ABC transporter ATP-binding protein/permease	ABC transporter, transmembrane region:ABC transporter
PSPTO_2491	Psyr_2296	94.783	-0.266953	-0.838982	4.71e-54	0	C	C	oxidoreductase, aldo/keto reductase family	aldo/keto reductase
PSPTO_2492	Psyr_2297	97.368	-1.73002	-1.45689	3.79e-221	3.74e-75	S	S	short-chain dehydrogenase/reductase family oxidoreductase	Short-chain dehydrogenase/reductase SDR
PSPTO_2493	Psyr_2298	95.395	-1.82299	-1.03088	1.23e-275	3.49e-38	G	G	glycosyl hydrolase family protein	glycoside hydrolase family protein
PSPTO_2494	Psyr_3188	81.94	0.522692	-0.382283	6.95e-18	7.32e-17	K	K	LysR family transcriptional regulator	regulatory protein LysR
PSPTO_2495	Psyr_3187	87.671	-0.763285	-0.674747	6.42e-10	5.61e-13	S	S	alpha/beta fold family hydrolase	Alpha/beta hydrolase fold
PSPTO_2496	Psyr_2304	93.008	0.592392	-0.738199	3.41e-60	1.29e-51	G	G	major facilitator family transporter	major facilitator transporter
PSPTO_2499	Psyr_2305	96.341	0.102589	-0.410621	0.0967917	4.23e-23	P	P	manganese transport protein MntH	manganese transport protein MntH
PSPTO_2500	Psyr_2306	94.191	-0.631661	-0.523193	9.98e-24	2.48e-31	G	G	major facilitator family transporter	major facilitator transporter
PSPTO_2501	Psyr_2307	81.818	-1.02427	-1.00824	2.65e-79	1.37e-100	S	S	hypothetical protein PSPTO_2501	hypothetical protein Psyr_2307
PSPTO_2502	Psyr_2308	91.045	-0.797086	-1.26617	7.43e-47	2.5e-111	S	S	hypothetical protein PSPTO_2502	hypothetical protein Psyr_2308
PSPTO_2503	Psyr_2309	92.778	-0.31951	-0.585269	6.97e-15	3.28e-32	S	S	hypothetical protein PSPTO_2503	hypothetical protein Psyr_2309
PSPTO_2506	Psyr_2310	91.176	-1.3074	0.577505	6.94e-81	1.51e-26	S	S	lipoprotein	lipoprotein
PSPTO_2507	Psyr_2311	86.667	-0.165951	-0.177286	0.00132534	6.78e-07	G, M	G, M	hypothetical protein PSPTO_2507	hypothetical protein Psyr_2311
PSPTO_2508	Psyr_2312	84.967	0.503322	0.736526	2.26e-11	3.92e-52	K	K	hypothetical protein PSPTO_2508	hypothetical protein Psyr_2312
PSPTO_2509	Psyr_2313	97.138	1.19712	1.07375	1.92e-215	6.48e-239	M	M	penicillin-binding protein	peptidoglycan glycosyltransferase
PSPTO_2510	Psyr_2314	95.979	-1.35876	0.731226	8.12e-206	3.01e-40	C	C	pyruvate dehydrogenase	pyruvate dehydrogenase
PSPTO_2511	Psyr_2319	90.826	-1.10695	-0.268918	5.23e-251	0.0563487	S	S	methyl-accepting chemotaxis protein
PSPTO_2514	Psyr_2325	89.535	-1.53915	-0.302058	0	2.23e-19	s	s	hypothetical protein PSPTO_2514	hypothetical protein Psyr_2325
PSPTO_2515	Psyr_2326	93.785	-1.32836	-0.295354	0	1.38e-24	S	S	lipoprotein	lipoprotein
PSPTO_2516	Psyr_2327	98.193	-0.379119	-0.189053	1.82e-49	7.71e-07	H	H	molybdenum cofactor biosynthesis protein A	molybdenum cofactor biosynthesis protein A
PSPTO_2517	Psyr_2328	89.732	-1.44754	-0.364149	7.94e-57	0.00301007	P	P	sodium/hydrogen exchanger family protein	sodium/hydrogen exchanger family protein
PSPTO_2518	Psyr_2329	96.571	-1.54237	-1.25981	1.17e-90	2.08e-33	P	P	extracellular solute-binding domain protein	extracellular solute-binding protein
PSPTO_2519	Psyr_2330	89.594	-1.08533	-1.07863	6.52e-26	1.46e-14	C	C	oxidoreductase, FAD-binding protein	FAD dependent oxidoreductase
PSPTO_2520	Psyr_2331	85.745	-1.17049	-0.971281	1.44e-32	1.19e-12	S	S	pyridine nucleotide-disulfide oxidoreductase family protein	FAD-dependent pyridine nucleotide-disulfide oxidoreductase
PSPTO_2521	Psyr_2332	94.681	-0.935482	-0.425917	5.98e-05	0.0661468	s	s	hypothetical protein PSPTO_2521	hypothetical protein Psyr_2332
PSPTO_2522	Psyr_2333	98.485	-1.05443	-0.869763	2.26e-10	8.65e-06	E	E	ABC transporter permease	binding-protein dependent transport system inner membrane protein
PSPTO_2523	Psyr_2334	96.897	-1.25005	-0.978395	1.58e-12	4.46e-06	P	P	ABC transporter permease	binding-protein dependent transport system inner membrane protein
PSPTO_2524	Psyr_2335	94.152	-1.16681	-0.0647528	1.16e-18	0.535014	E	E	ABC transporter ATP-binding protein	ABC transporter
PSPTO_2525	Psyr_2336	94.585	-0.341669	0.814612	0.000121464	2.25e-35	K	K	IclR family transcriptional regulator	regulatory proteins, IclR
PSPTO_2527	Psyr_2337	91.875	1.67726	1.31438	0	3.06e-168	S	S	hypothetical protein PSPTO_2527	hypothetical protein Psyr_2337
PSPTO_2528	Psyr_2338	92.344	-0.651134	0.458747	6.91e-49	1.42e-22	S	S	membrane protein	hypothetical protein Psyr_2338
PSPTO_2529	Psyr_2340	93.805	1.82153	0.617539	4.43e-82	1.29e-18	O	O	FKBP-type peptidyl-prolyl cis-trans isomerase	peptidylprolyl isomerase, FKBP-type
PSPTO_2531	Psyr_2341	87.234	-0.305102	0.220022	0.00932828	0.0819277	S	S	hypothetical protein PSPTO_2531	hypothetical protein Psyr_2341
PSPTO_2532	Psyr_2342	96.743	-0.055295	2.13107	0.144092	0	P	P	membrane protein, TerC family	transporter
PSPTO_2533	Psyr_2343	92.67	1.3297	0.687906	3.27e-120	4.7e-37	K	K	GNAT family acetyltransferase	N-acetyltransferase GCN5
PSPTO_2534	Psyr_2344	93.976	-1.27671	#N/A	1.42e-17	#N/A	S	S	hypothetical protein PSPTO_2534	#N/A
PSPTO_2535	Psyr_0196	72.784	-1.21746	-0.432013	1.29e-50	1.71e-07	S	S	hypothetical protein PSPTO_2535	hypothetical protein Psyr_0196
PSPTO_2555	Psyr_2247	93.502	-0.935768	-0.83243	3.83e-07	4.56e-08	P	P	phosphonates ABC transporter ATP-binding protein	ABC transporter
PSPTO_2556	Psyr_2248	93.452	-1.16103	-0.452765	1.04e-22	0.0045445	P	P	phosphonates ABC transporter periplasmic phosphonates-binding protein	phosphonate-binding periplasmic protein
PSPTO_2557	Psyr_2249	96.183	-0.195379	-0.350344	0.22933	0.0508512	P	P	phosphonates ABC transporter permease	binding-protein dependent transport system inner membrane protein
PSPTO_2558	Psyr_2250	85.294	-0.548585	0.0245208	3.64e-06	0.882724	K	K	transcriptional regulator PhnF	transcriptional regulator GntR
PSPTO_2559	Psyr_2251	94.156	-0.779223	0.18401	1.76e-10	0.229529	P	P	phosphonate metabolism protein PhnG	phosphonate metabolism PhnG
PSPTO_2560	Psyr_2252	79.293	-0.653622	-0.0644885	6.14e-08	0.65638	P	P	PhnH protein	carbon-phosphorus lyase complex subunit
PSPTO_2561	Psyr_2253	92.201	-0.674795	0.00496377	1.51e-14	1	P	P	phosphonate metabolism protein PhnI	phosphonate metabolism protein
PSPTO_2562	Psyr_2254	97.232	-1.52335	-0.515964	1.34e-58	2.27e-05	P	P	phosphonate metabolism protein PhnJ	phosphonate metabolism PhnJ
PSPTO_2563	Psyr_2255	95.604	-1.58662	-0.909426	1.97e-37	1.03e-08	P	P	phosphonate C-P lyase system protein PhnK	phosphonate C-P lyase system protein PhnK
PSPTO_2564	Psyr_2256	95.798	-1.58123	-0.71014	3.56e-40	3.51e-05	P	P	phosphonate ABC transporter ATPase	ABC transporter
PSPTO_2565	Psyr_2257	92.913	-0.860764	-0.498904	3.32e-62	4.99e-13	P	P	phosphonate metabolism protein PhnM	amidohydrolase
PSPTO_2566	Psyr_2258	87.766	-0.400959	-0.321226	3.62e-19	4.93e-08	P	P	ATP-binding protein PhnN	guanylate kinase/L-type calcium channel region
PSPTO_2567	Psyr_2259	86.345	-0.604841	-0.678859	6.91e-28	6.72e-31	P	S	phosphonate metabolism protein, PhnP	carbon-phosphorus lyase complex accessory protein
PSPTO_2569	Psyr_2260	93.886	0.034423	-0.852823	0.558419	3.04e-32	J	J	amidase family protein	amidase
PSPTO_2570	Psyr_2261	91.361	-0.358045	-0.127236	2.22e-05	0.200956	E	E	peptidase, M20/M25/M40 family	peptidase M20:peptidase M20
PSPTO_2571	Psyr_2262	93.684	-0.72032	-0.0621303	1.17e-09	0.718877	E	E	peptidase, M20/M25/M40 family	hypothetical protein Psyr_2262
PSPTO_2572	Psyr_2263	93.75	-0.963233	#N/A	1.84e-06	#N/A	V	V	peptide ABC transporter ATP-binding protein	#N/A
PSPTO_2573	Psyr_2264	95.495	-0.732989	0.240674	0.000467186	0.385964	V	V	peptide ABC transporter ATP-binding protein	oligopeptide/dipeptide ABC transporter ATP-binding protein-like protein
PSPTO_2574	Psyr_2265	96.358	-0.491372	-0.354938	0.0413752	0.142723	P	P	peptide ABC transporter permease	binding-protein dependent transport system inner membrane protein
PSPTO_2575	Psyr_2266	99.344	-0.705298	#N/A	0.00411376	#N/A	E, P	E, P	peptide ABC transporter permease	#N/A
PSPTO_2576	Psyr_2267	98.617	-0.485187	0.729619	0.000902308	2.13e-06	E	E	peptide ABC transporter periplasmic peptide-binding protein	extracellular solute-binding protein
PSPTO_2577	Psyr_2268	95.96	-0.606253	-0.170512	9.75e-07	0.120284	K	K	LysR family transcriptional regulator	regulatory protein LysR
PSPTO_2578	Psyr_2269	86.047	1.93343	0.503234	0	1.85e-15	H	H	hypothetical protein PSPTO_2578	GTP cyclohydrolase
PSPTO_2579	Psyr_2270	96.237	0.905786	0.210487	3.45e-271	0.00499866	S	S	carbonic anhydrase-like protein	hexapaptide repeat-containing transferase
PSPTO_2580	Psyr_2271	93.54	1.10249	0.345359	0	1.88e-09	S	S	membrane protein	hypothetical protein Psyr_2271
PSPTO_2581	Psyr_2272	98.507	0.468924	0.835581	1.13e-33	8.66e-74	K	K	DNA-binding protein	helix-hairpin-helix DNA-binding motif-containing protein
PSPTO_2583	Psyr_2274	96.078	-0.289592	0.272194	0.0716635	0.27279	E	E	glutamine amidotransferase, class-II protein	glutamine amidotransferase, class-II
PSPTO_2584	Psyr_2275	98.238	-0.391753	-0.314091	0.0241855	0.21432	E	E	hypothetical protein PSPTO_2584	glutamate synthase subunit alpha, C-terminal, partial
PSPTO_2585	Psyr_2276	98.879	0.00654841	-0.529703	0.967603	0.000177476	E	E	glutamate synthase family protein	ferredoxin-dependent glutamate synthase
PSPTO_2586	Psyr_2277	96.145	-0.711356	-0.824071	6.36e-11	8.39e-07	P	T	ammonium transporter	ammonium transporter
PSPTO_2588	Psyr_2278	96.232	-0.882809	-1.94718	2.6e-19	1.06e-148	C	C	luciferase family protein	luciferase
PSPTO_2589	Psyr_2279	85.586	-0.538881	-1.96474	7.17e-20	0	S	S	hypothetical protein PSPTO_2589	hypothetical protein Psyr_2279
[truncated: 2,211 more rows]

## Sheet: PstDC3000 unique genes
Pst_DC3000	Log2 Fold change	Pvalue	COG	Protein
PSPTO_4590	-0.308882	0.0381701		type III effector HopT2
PSPTO_4732	-0.414745	0.0234302		type III effector HopQ1-2
PSPTO_0474	-1.41473	4.9e-11		type III effector HopAS1, partial
PSPTO_0906	-1.18154	7.61e-32		type III effector HopAI1
PSPTO_4592	-1.12994	1.49e-42		type III effector HopO1-3
PSPTO_4594	-1.00504	1.51e-64		type III effector HopO1-2
PSPTO_4593	-1.35624	7.05e-167		type III effector HopT1-2
PSPTO_3292	-1.14092	2.09e-175		type III effector HopAH2-1
PSPTO_4724	-2.32778	6.3e-181		type III effector HopD
PSPTO_0044	-0.803578	8.44e-299		type III effector HopK1
PSPTO_4703	-2.97993	0		type III effector HopAQ1
PSPTO_0501	-3.08746	0		type III effector HopU1
PSPTO_1387	-3.49752	0		type III secretion protein HrpF
PSPTO_0852	-3.58227	0		type III helper protein HopAJ1
PSPTO_0883	-3.60452	0		type III effector HopR1
PSPTO_0503	-3.81932	0		type III chaperone protein ShcF
PSPTO_0061	-3.84922	0		type III effector HopY1
PSPTO_4599	-3.86507	0		type III chaperone ShcS1
PSPTO_4718	-3.86879	0		type III effector HopAA1-2
PSPTO_4691	-3.99331	0		type III effector HopAD1
PSPTO_0589	-4.06515	0		type III effector HopC1
PSPTO_5353	-4.06653	0		type III chaperone protein ShcA
PSPTO_4722	-4.1692	0		type III effector HopAO1
PSPTO_0502	-4.18862	0		type III effector HopF2
PSPTO_4589	-4.31466	0		type III chaperone ShcS2
PSPTO_4597	-4.37963	0		type III effector HopS1
PSPTO_1369	-4.38291	0		type III chaperone protein ShcN
PSPTO_1022	-4.51395	0		type III effector HopAM1-1
PSPTO_2678	-4.52151	0		type III helper protein HopP1
PSPTO_4720	-4.61936	0		type III effector HopV1
PSPTO_4588	-4.63135	0		type III effector HopS2
PSPTO_1381	-4.66689	0		type III helper protein HrpA1
PSPTO_5354	-4.72759	0		type III effector HopA1
PSPTO_1370	-4.81554	0		type III effector HopN1
PSPTO_4721	-5.10964	0		type III chaperone ShcV
PSPTO_0876	-5.11448	0		type III effector HopD1
PSPTO_4331	-5.68204	0		type III effector HopE1
PSPTO_4727	-5.73002	0		type III effector HopG1
PSPTO_4788	0.000375291	0.975897	J	RNA 2\'-phosphotransferase
PSPTO_5120	-0.581088	6.69e-21	J	amidase family protein
PSPTO_0836	-3.57618	0	J	hypothetical protein PSPTO_0836
PSPTO_5376	0.0221571	0.705344	K	GntR family transcriptional regulator
PSPTO_0482	-0.0260443	0.672888	K	hypothetical protein PSPTO_0482
PSPTO_2626	-0.0349161	0.603019	K	LysR family transcriptional regulator
PSPTO_4630	0.0779398	0.56409	K	PbsX family transcriptional regulator
PSPTO_3254	0.0444057	0.470397	K	GntR family transcriptional regulator
PSPTO_0818	0.0767751	0.41633	K	MarR family transcriptional regulator
PSPTO_0022	-0.0212368	0.380927	K	DNA-binding protein
PSPTO_4675	0.0455624	0.367177	K	Sir2 family transcriptional regulator
PSPTO_4061	-0.0776665	0.313823	K	LysR family transcriptional regulator
PSPTO_1666	-0.175073	0.257175	K	Crp/Fnr family transcriptional regulator
PSPTO_5375	0.0876378	0.113597	K	hypothetical protein PSPTO_5375
PSPTO_4274	-0.146154	0.0148975	K	TetR family transcriptional regulator
PSPTO_3244	-0.366859	0.00396408	K	AraC family transcriptional regulator
PSPTO_5146	-0.44464	0.00213423	K	transcriptional regulator PhaD
PSPTO_0716	0.278666	3.87e-05	K	DNA-binding protein
PSPTO_2406	0.496778	2.35e-05	K	hypothetical protein PSPTO_2406
PSPTO_2923	-0.533923	5.95e-06	K	nitrogen assimilation transcriptional regulator
PSPTO_0720	0.298725	3.28e-06	K	hypothetical protein PSPTO_0720
PSPTO_3429	-0.60475	1.67e-06	K	DNA-binding protein
PSPTO_4262	-1.14705	1.57e-07	K	TetR family transcriptional regulator
PSPTO_5579	-0.317225	9.44e-08	K	MerR family transcriptional regulator
PSPTO_4276	-0.266442	2.17e-08	K	LysR family transcriptional regulator
PSPTO_0853	-0.191749	5.55e-09	K	dnaK suppressor protein
PSPTO_3421	0.199629	1.67e-12	K	repressor protein c2
PSPTO_4064	-0.433052	3.38e-14	K	TetR family transcriptional regulator
PSPTO_4622	-0.598522	1.14e-15	K	MerR family transcriptional regulator
PSPTO_1856	-0.498666	6.97e-17	K	AraC family transcriptional regulator
PSPTO_0347	0.70213	2.72e-23	K	LacI family transcriptional regulator
PSPTO_2549	-1.04259	1.07e-24	K	sigma-54 dependent transcriptional regulator
PSPTO_2606	-0.447454	2.71e-28	K	AraC family transcriptional regulator
PSPTO_3074	-0.713537	2.91e-30	K	AraC family transcriptional regulator
PSPTO_2395	-0.548405	2.08e-33	K	transcriptional regulator
PSPTO_4250	-0.519316	1.62e-46	K	DNA-binding protein
PSPTO_1883	0.813676	4.1e-47	K	LysR family transcriptional regulator
PSPTO_0032	-1.44835	1.11e-48	K	hypothetical protein PSPTO_0032
PSPTO_3676	0.956943	1.62e-51	K	hypothetical protein PSPTO_3676
PSPTO_1203	-0.870803	7.15e-52	K	RNA polymerase sigma-70 family protein
PSPTO_3056	-1.2641	5.06e-56	K	AraC family transcriptional regulator
PSPTO_0928	-0.737516	3.75e-63	K	hypothetical protein PSPTO_0928
PSPTO_4068	0.682424	7.12e-65	K	AraC family transcriptional regulator
PSPTO_1583	0.683192	2.8e-73	K	hypothetical protein PSPTO_1583
PSPTO_0033	-2.74447	5.31e-77	K	ParB family protein
PSPTO_2505	-0.914237	2.17e-77	K	AraC family transcriptional regulator
PSPTO_0212	1.08673	1.34e-87	K	DNA-binding transcriptional regulator LysR
PSPTO_3017	1.06508	1.6e-132	K	LacI family transcriptional regulator
PSPTO_0214	0.916773	1.17e-138	K	virulence-associated protein
PSPTO_4267	0.922504	8.23e-201	K	TetR family transcriptional regulator
PSPTO_2444	1.96213	2.4e-213	K	GNAT family acetyltransferase
PSPTO_3046	1.33729	3.49e-231	K	sigma-54 dependent transcriptional regulator
PSPTO_4523	1.33493	5.48e-304	K	AsnC family transcriptional regulator
PSPTO_5424	-1.74079	1.51e-306	K	sigma-54 dependent transcriptional regulator
PSPTO_3021	1.85649	0	K	LysR family transcriptional regulator
PSPTO_1857	1.78306	0	K	AraC family transcriptional regulator
PSPTO_4755	1.76667	0	K	hypothetical protein PSPTO_4755
PSPTO_4010	1.23855	0	K	repressor protein cI
PSPTO_4528	-1.16592	0	K	AraC family transcriptional regulator
PSPTO_3086	-4.12859	0	K	transcriptional regulator
PSPTO_2885	0.00178152	1	L	ISPsy5, Orf1
PSPTO_3609	-0.0196051	0.951488	L	site-specific recombinase, phage integrase family
PSPTO_5371	0.0436755	0.924776	L	ISPsy5, Orf1
PSPTO_4057	-0.0601688	0.584741	L	site-specific recombinase, phage integrase family
PSPTO_1100	0.0165049	0.548474	L	site-specific recombinase, phage integrase family
PSPTO_2465	0.0273042	0.531954	L	ISPsy7, transposase
PSPTO_2392	-0.146611	0.504809	L	ISPsy5, Orf1
PSPTO_2842	0.139711	0.214894	L	ISPsy14, transposition helper protein
PSPTO_1019	-0.355795	0.0491281	L	ISPsy5, Orf1
PSPTO_3385	-0.113614	0.00812031	L	site-specific recombinase, phage integrase family
PSPTO_4696	-0.142295	0.00761632	L	ISPsy13, transposase OrfB
PSPTO_2841	-0.290808	0.00689136	L	ISPsy14, transposase
PSPTO_2485	-0.108955	0.00629144	L	ISPsy7, transposase
PSPTO_3388	0.299233	0.00579889	L	DNA adenine methylase
PSPTO_5065	-0.220117	0.00289705	L	ISPsy8, transposase OrfA
PSPTO_4905	0.151988	0.00278201	L	ISPsy11, transposase OrfA
PSPTO_4744	0.0951023	0.00277848	L	site-specific recombinase, phage integrase family
PSPTO_1878	-0.163247	0.000747245	L	ISPsy11, transposase OrfB
PSPTO_4013	-0.298188	0.000543013	L	ISPsy4, transposase
PSPTO_2317	-0.177669	0.000142414	L	hypothetical protein PSPTO_2317
PSPTO_3325	0.155533	7.19e-05	L	ISPsy7, transposase
PSPTO_0449	-0.290354	3.22e-05	L	ISPsy8, transposase OrfA
PSPTO_4725	-0.237475	2.68e-05	L	IS52, transposase
PSPTO_1877	0.326339	6.93e-06	L	ISPsy11, transposase OrfA
PSPTO_2319	0.509781	8.72e-07	L	resolvase
PSPTO_0287	-0.156014	1.01e-07	L	site-specific recombinase, phage integrase family
PSPTO_0535	-0.372624	8e-08	L	site-specific recombinase, phage integrase family
PSPTO_2386	0.527017	2.17e-08	L	C-5 cytosine-specific DNA methylase family protein
PSPTO_0009	0.147737	8.21e-09	L	ISPsy3, transposase
PSPTO_4511	-0.287284	7.6e-09	L	ISPsy11, transposase OrfB
PSPTO_3221	1.08504	2.33e-11	L	ISPsy5, Orf1
PSPTO_5388	-0.762287	1.22e-13	L	bifunctional antitoxin/transcriptional repressor RelB
PSPTO_4745	0.50538	4.42e-16	L	ATP-dependent helicase HrpB
PSPTO_0450	-0.356016	2.17e-16	L	ISPsy8, transposase OrfB
PSPTO_4510	0.561344	1.56e-16	L	ISPsy11, transposase OrfA
PSPTO_0034	-0.596104	8.28e-18	L	recombinase
PSPTO_0586	0.354937	3.66e-20	L	site-specific recombinase, phage integrase family
PSPTO_0017	-0.457476	1.26e-22	L	helicase/SNF2 family domain protein
PSPTO_3208	-0.53119	6.52e-24	L	ISPssy, transposase
PSPTO_3274	0.267023	6.03e-25	L	ISPsy7, transposase
PSPTO_3949	0.246005	1.41e-25	L	site-specific recombinase, phage integrase family
PSPTO_2860	-1.19025	5.03e-27	L	helicase domain-containing protein
PSPTO_0046	-0.381877	1.98e-28	L	hypothetical protein PSPTO_0046
PSPTO_1929	0.522365	1.31e-28	L	ISPsy6, transposase
PSPTO_4329	-0.85545	3.45e-32	L	ISPs1, transposase OrfA
PSPTO_0902	-0.390955	1.55e-34	L	ISPssy, transposase
PSPTO_1660	-0.370432	8.71e-36	L	helicase/SNF2 family domain protein
PSPTO_4768	-0.781826	1.94e-42	L	ISPsy4, transposition helper protein
PSPTO_0058	-0.518438	2.31e-50	L	transposase
PSPTO_0028	-1.45625	3.91e-52	L	transposase
PSPTO_1084	0.776196	3.11e-60	L	integrase/recombinase XerD
PSPTO_3326	-1.57829	1.19e-77	L	group II intron, maturase
PSPTO_2857	-1.08989	3.58e-95	L	site-specific recombinase, phage integrase family
PSPTO_5215	0.794502	1.67e-113	L	ISPsy5, transposase
PSPTO_0298	-0.986001	3.29e-116	L	resolvase
PSPTO_4748	-1.07353	2.22e-130	L	site-specific recombinase, phage integrase family
PSPTO_1016	-0.688205	1.78e-138	L	hypothetical protein PSPTO_1016
PSPTO_3734	1.0643	6.2e-142	L	ISPsy6, transposase
PSPTO_3220	1.4818	2.35e-152	L	ISPsy5, transposase
PSPTO_5629	-1.16832	3.04e-153	L	insertion sequence
PSPTO_4018	0.987374	2.95e-173	L	hypothetical protein PSPTO_4018
PSPTO_1439	1.21484	1.37e-184	L	ISPsy6, transposase
PSPTO_1407	-1.36735	4.81e-187	L	ISPssy transposase or derivative
PSPTO_2388	-1.49022	9.28e-219	L	ISPsy4, transposition helper protein
PSPTO_1418	1.2683	7.01e-231	L	ISPsy6, transposase
PSPTO_4735	1.23457	0	L	ATP-dependent helicase HrpB
PSPTO_5443	1.21244	0	L	ISPsy5, transposase
PSPTO_1349	-0.984583	0	L	hypothetical protein PSPTO_1349
PSPTO_4751	-1.01037	0	L	UvrD/REP helicase family protein
PSPTO_2856	-1.32618	0	L	site-specific recombinase, phage integrase family
PSPTO_0587	-1.47911	0	L	site-specific recombinase, phage integrase family
PSPTO_0037	-1.50654	0	L	helicase domain-containing protein
PSPTO_4604	-1.59041	0	L	site-specific recombinase, phage integrase family
PSPTO_0047	-1.75675	0	L	UvrD/REP helicase family protein
PSPTO_3930	-2.15047	0	L	retron reverse transcriptase
PSPTO_0337	0.115281	0.00266002	D	prevent-host-death family protein
PSPTO_5349	0.478044	0.000365806	D	prevent-host-death family protein
PSPTO_1026	-0.448129	2.82e-11	D	cell morphology protein
PSPTO_0855	1.22137	0	D	ParA family protein
PSPTO_5387	-1.12355	1.31e-38	D, J	stability cassette protein
PSPTO_1086	0.0594046	0.0328733	V	type I restriction-modification system, M subunit
PSPTO_2428	-1.50928	5.02e-42	V	multidrug resistance protein NorM
PSPTO_0285	-1.42747	5.09e-181	V	hypothetical protein PSPTO_0285
PSPTO_1076	0.878237	2.59e-216	V	O-antigen ABC transporter, permease protein
PSPTO_0005	-1.05909	2.28e-250	V	type I restriction-modification system, M subunit
PSPTO_1087	-1.15532	1.83e-253	V	type I restriction-modification system subunit S
PSPTO_0008	-1.11638	2.96e-258	V	HsdR family type I site-specific deoxyribonuclease
PSPTO_0006	-1.46836	7.85e-285	V	type I restriction-modification system, S subunit, EcoA family
PSPTO_1089	-1.03418	0	V	type I restriction-modification enzyme, R subunit
PSPTO_0011	-1.47252	0	V	hypothetical protein PSPTO_0011
PSPTO_0370	-1.55448	0	V	MATE efflux family protein
PSPTO_2603	-2.53808	0	V	ABC transporter ATP-binding protein/permease
PSPTO_2604	-2.56583	0	V	ABC transporter ATP-binding protein/permease
PSPTO_0898	0.0270335	0.490637	T	sensor histidine kinase/response regulator
PSPTO_2312	-0.0544262	0.232121	T	CHASE domain/PAS domain protein
PSPTO_5583	-0.139293	0.164744	T	Ais protein
PSPTO_0205	-0.0755743	0.0771627	T	hypothetical protein PSPTO_0205
PSPTO_3243	-0.305413	0.0723583	T	diguanylate cyclase
PSPTO_5538	-0.151686	0.0329708	T	dual specificity phosphatase, catalytic domain-containing protein
PSPTO_2259	0.104574	0.000816072	T	sigma-54 dependent transcriptional regulator
PSPTO_0785	0.339106	1.55e-05	T	sensor histidine kinase
PSPTO_1667	0.542135	1.28e-07	T	universal stress protein family
PSPTO_5569	-0.233764	1.94e-11	T	methyl-accepting chemotaxis protein
PSPTO_0786	0.544011	2.05e-15	T	DNA-binding response regulator
PSPTO_4784	-1.34393	5.88e-25	T	diguanylate cyclase
PSPTO_5573	-0.576995	4.5e-36	T	sensor histidine kinase
PSPTO_5383	-0.541122	8.06e-40	T	phosphoglycerate mutase family protein
PSPTO_4079	-1.57834	5.07e-141	T	sensor histidine kinase/response regulator
PSPTO_3379	-0.816502	3.81e-154	T	methyl-accepting chemotaxis protein
PSPTO_0946	0.649119	6.63e-177	T	tellurium resistance protein
PSPTO_5416	-1.70881	1.53e-245	T	serine/threonine protein kinase
PSPTO_0897	1.29437	0	T	LuxR family DNA-binding response regulator
PSPTO_3566	1.23893	0	T	carbon storage regulator
PSPTO_4705	-1.88075	0	T	sensor histidine kinase CorS
PSPTO_5422	-2.32734	0	T	FHA domain-containing protein
PSPTO_4704	-2.67906	0	T	DNA-binding response regulator CorR
PSPTO_5417	-2.90134	0	T	serine/threonine phosphoprotein phosphatase
PSPTO_4080	-3.07418	0	T	LuxR family DNA-binding response regulator
PSPTO_1033	0.035025	0.690636	M	cellulose acetylase, subunit WssH
PSPTO_1027	-0.0609739	0.372311	M	cellulose synthase, catalytic subunit
PSPTO_1031	-0.105497	0.370679	M	cell morphology protein
PSPTO_2733	-0.0795253	0.0895864	M	esterified fatty acid cis/trans isomerase
PSPTO_1028	-0.134864	0.0536028	M	cellulose synthase regulator protein
PSPTO_3849	-0.310788	0.00423741	M	Rhs element Vgr protein
PSPTO_4065	-0.221827	0.00127866	M	short-chain dehydrogenase/reductase family oxidoreductase
PSPTO_3053	-0.831596	1.2e-06	M	hypothetical protein PSPTO_3053
PSPTO_4062	-0.751618	3.3e-10	M	mandelate racemase/muconate lactonizing protein
PSPTO_3247	-0.634377	4.76e-16	M	mandelate racemase/muconate lactonizing protein
PSPTO_2927	-0.911781	2.25e-16	M	outer membrane porin OprE
PSPTO_2987	-0.977997	8.75e-19	M	hypothetical protein PSPTO_2987
PSPTO_1920	-0.32778	1.08e-23	M	DegT/DnrJ/EryC1/StrS family aminotransferase
PSPTO_2538	-0.973553	1.07e-27	M	Rhs element Vgr protein
PSPTO_1250	-0.88152	2.69e-35	M	CsgG family protein
PSPTO_1007	0.491196	1.28e-45	M	GDP-6-deoxy-D-lyxo-4-hexulose reductase
PSPTO_2554	-1.0537	5.98e-60	M	hypothetical protein PSPTO_2554
PSPTO_3482	-0.537035	1.03e-62	M	Rhs element Vgr protein
PSPTO_1078	-0.840191	2.86e-65	M	lipopolysaccharide biosynthesis protein
PSPTO_3238	-1.91385	1.67e-116	M	tonB protein
PSPTO_3290	-1.75889	2.64e-137	M	outer membrane porin, OprD family
PSPTO_1077	0.992602	8.1e-295	M	dTDP-4-dehydrorhamnose 3,5-epimerase
PSPTO_1067	1.28823	0	M	glycosyl transferase family protein
PSPTO_1072	-0.841221	0	M	DegT/DnrJ/EryC1/StrS family aminotransferase
PSPTO_1074	-0.981962	0	M	glycosyl transferase family protein
PSPTO_4385	-1.33126	0	M	Rhs element Vgr protein
PSPTO_1071	-1.4196	0	M	glycosyl transferase family protein
PSPTO_5415	-1.86383	0	M	Rhs element Vgr protein
PSPTO_1918	-2.26948	0	M	glycosyl transferase family protein
PSPTO_5418	-2.93108	0	M	hypothetical protein PSPTO_5418
PSPTO_2526	0.32079	2.3e-05	N	methyl-accepting chemotaxis protein
PSPTO_3237	-1.02305	0	N, T	methyl-accepting chemotaxis protein
PSPTO_0531	0.163817	0.283877	U	type IV secretion system protein
PSPTO_4734	0.262039	0.00105835	U	hypothetical protein PSPTO_4734
PSPTO_0051	-0.299727	9.36e-05	U	hypothetical protein PSPTO_0051
PSPTO_3210	-0.893895	1.13e-08	U	filamentous hemagglutinin family protein
PSPTO_0878	-0.663494	1.24e-15	U	hypothetical protein PSPTO_0878
PSPTO_3230	-0.62658	3.64e-59	U	hemolysin activator protein, HlyB family
PSPTO_3975	1.67172	0	U	tolQ protein
PSPTO_3229	-1.58819	0	U	filamentous hemagglutinin, intein-containing
PSPTO_4264	-0.215809	0.430026	O	hypothetical protein PSPTO_4264
PSPTO_4260	-1.72534	1.76e-20	O	thioredoxin
PSPTO_3409	0.766739	7.51e-22	O	ATP-dependent Clp protease, proteolytic subunit ClpP
PSPTO_1759	0.976747	4.61e-23	O	hypothetical protein PSPTO_1759
PSPTO_2548	-1.01278	1.01e-43	O	clpB protein
PSPTO_0929	0.368271	5.38e-61	O	glutathione S-transferase
PSPTO_4254	-1.50496	5.52e-151	O	glutathione reductase
PSPTO_4295	-1.47215	0	O	DnaJ domain-containing protein
PSPTO_2849	-0.123225	0.677073	C	cytochrome c family protein
PSPTO_1669	-0.0484702	0.649493	C	propionate kinase
PSPTO_2932	0.138801	0.0483453	C	oxidoreductase, aldo/keto reductase family
PSPTO_2403	0.173576	0.00357479	C	glycerol kinase
PSPTO_2434	-0.66636	0.00101596	C	D-isomer specific 2-hydroxyacid dehydrogenase family protein
PSPTO_4073	-0.495748	1.21e-05	C	formamidase
PSPTO_1584	0.42532	1.13e-08	C	alcohol dehydrogenase
PSPTO_4063	-0.509381	2.9e-09	C	C4-dicarboxylate transport protein
PSPTO_4461	-0.790049	3.4e-10	C	class II fumarate hydratase
PSPTO_2435	-1.06867	2.57e-23	C	oxidoreductase, FAD-binding
PSPTO_2861	-1.37274	8.15e-24	C	4Fe-4S binding protein, partial
PSPTO_3075	-1.12546	3.14e-35	C	oxidoreductase, aldo/keto reductase family
PSPTO_1865	0.889736	9.49e-55	C	NADH:flavin oxidoreductase/NADH oxidase family protein
PSPTO_4689	-1.33492	4.1e-79	C	crotonyl-CoA reductase
PSPTO_3064	-1.8895	3.66e-133	C	aldehyde dehydrogenase family protein
PSPTO_3559	-1.45028	0	C	malate synthase G
PSPTO_0834	-3.78246	0	C	alcohol dehydrogenase
PSPTO_4522	0.120358	0.0444649	G	membrane protein
PSPTO_1029	-0.467085	3.64e-05	G	endoglucanase
PSPTO_3052	-0.778626	3.17e-15	G	major facilitator family transporter
PSPTO_4278	-0.680837	8.99e-19	G	major facilitator family transporter
PSPTO_2568	-0.566364	2.09e-20	G	glucose dehydrogenase
PSPTO_1670	-0.802689	5.28e-21	G	xylulose-5-phosphate/fructose-6-phosphate phosphoketolase
PSPTO_1917	-0.390921	2.57e-22	G	major facilitator family transporter
PSPTO_2926	-1.0397	2.67e-27	G	multidrug transporter
PSPTO_3048	-0.956947	9.1e-28	G	hypothetical protein PSPTO_3048
PSPTO_2401	-1.07232	1.7e-30	G	transketolase
PSPTO_2402	-0.91354	1.99e-32	G	transketolase, C-terminal subunit, partial
PSPTO_3049	-0.807416	9.1e-34	G	sugar ABC transporter, periplasmic sugar-binding
PSPTO_2400	-1.45747	7.09e-44	G	ribose ABC transporter permease
PSPTO_3960	-0.93571	2.14e-80	G	polygalacturonase
PSPTO_3018	-2.36238	1.09e-175	G	hypothetical protein PSPTO_3018
PSPTO_2399	-2.43462	6.89e-243	G	ribose ABC transporter periplasmic ribose-binding protein
PSPTO_0202	-2.61161	1.29e-278	G	membrane protein
PSPTO_0838	-1.9531	0	G	major facilitator family transporter
PSPTO_1075	-0.206078	5.03e-22	G, M	O-antigen ABC transporter, ATP-binding protein
PSPTO_3560	-1.61883	1.07e-111	G, O	GDA1/CD39 family protein
PSPTO_2601	-3.50773	0	G	membrane protein
PSPTO_2920	-0.023188	0.905725	E	hypothetical protein PSPTO_2920
PSPTO_4074	0.0396689	0.90075	E	branched-chain amino acid ABC transporter ATP-binding protein
PSPTO_4076	0.242194	0.455818	E	branched-chain amino acid ABC transporter permease
PSPTO_1585	0.0702301	0.454409	E	hypothetical protein PSPTO_1585
PSPTO_2919	-0.133419	0.37113	E	urea amidolyase-related protein
PSPTO_4077	-0.261023	0.346898	E	branched-chain amino acid ABC transporter permease
PSPTO_2989	-0.511646	0.110921	E	branched-chain amino acid ABC transporter permease
PSPTO_0209	-0.233411	0.0359116	E	diaminopimelate decarboxylase
PSPTO_2627	-0.226692	0.0143632	E	amino acid ABC transporter substrate-binding protein
PSPTO_2629	-0.406585	0.0055251	E	amino acid ABC transporter permease
PSPTO_4078	-0.527665	0.000553014	E	branched-chain amino acid ABC transporter substrate-binding protein
PSPTO_4075	0.728263	0.000163829	E	branched-chain amino acid ABC transporter ATP-binding protein
PSPTO_2986	-0.693735	2.99e-05	E	branched-chain amino acid ABC transporter ATP-binding protein
PSPTO_2628	-0.727729	1.14e-05	E	amino acid ABC transporter permease
PSPTO_2925	-0.654751	1.67e-06	E	aspartate aminotransferase
PSPTO_2988	-1.10099	2.85e-07	E	branched-chain amino acid ABC transporter permease
PSPTO_0275	-0.171716	2.24e-07	E	DNA-binding protein
PSPTO_4265	-0.814741	1.78e-07	E	cystathionine beta-lyase
PSPTO_2914	-0.973891	1.51e-12	E	glutamine ABC transporter, permease protein
PSPTO_2915	-1.16868	5.93e-14	E	glutamine ABC transporter, permease protein
PSPTO_1454	-0.56257	1.39e-18	E	hypothetical protein PSPTO_1454
PSPTO_1885	-0.75722	1.13e-19	E	efflux protein, LysE family
PSPTO_3059	-1.07289	8.28e-21	E	glycine betaine/L-proline ABC transporter permease
PSPTO_3248	-0.723537	9.93e-23	E	dipeptide ABC transporter, periplasmic dipeptide-binding protein
PSPTO_2913	-1.28012	2.76e-25	E	glutamine ABC transporter ATP-binding protein
PSPTO_2632	-0.288991	9.09e-28	E	rhodanese domain protein/cystathionine beta-lyase
PSPTO_3060	-1.06353	7.34e-30	E	glycine betaine/L-proline ABC transporter ATP-binding protein
PSPTO_2504	-1.51435	6.29e-36	E	efflux protein, LysE family
PSPTO_5099	0.726174	2.68e-60	E	histidine ammonia-lyase
PSPTO_2261	-0.906723	3.89e-63	E	racemase
PSPTO_2427	-1.14494	2.95e-64	E	serine hydroxymethyltransferase
PSPTO_2438	-0.914112	1.14e-70	E	amine oxidase, flavin-containing protein
PSPTO_3063	-1.84829	3.76e-76	E	dihydrodipicolinate synthase
PSPTO_3058	-1.19143	2.63e-79	E	glycine betaine transporter periplasmic subunit
PSPTO_0280	1.17867	2.74e-112	E	methionine aminopeptidase
PSPTO_2430	-3.27939	1.41e-119	E	pyridoxal-phosphate dependent enzyme family protein
PSPTO_0203	-1.77859	5.33e-177	E	cysteine synthase
PSPTO_0524	-1.42626	0	E	peptidase, M20/M25/M40 family
PSPTO_0210	-0.0566902	0.823382	E, G	membrane protein
PSPTO_3252	-1.4284	1.89e-35	E, P	dipeptide ABC transporter ATP-binding protein
PSPTO_3251	-1.48903	1.63e-50	E, P	dipeptide ABC transporter ATP-binding protein
PSPTO_0873	-4.8544	0	E	amidinotransferase family protein
PSPTO_2863	-0.687263	2.31e-16	F	aldehyde oxidase and xanthine dehydrogenase family protein
PSPTO_3043	-1.04695	4.52e-18	F	5\'-nucleotidase
PSPTO_2862	-1.81556	2.82e-246	F	oxidoreductase, molybdopterin-binding subunit
PSPTO_0043	-1.70565	0	F	cytidine/deoxycytidylate deaminase family protein
PSPTO_2595	-2.89969	0	H	isochorismate synthase
PSPTO_0835	-3.49786	0	H	ribD C-terminal domain protein, partial
PSPTO_4517	0.0903708	0.466952	I	fatty acid desaturase
PSPTO_2921	0.0972853	0.452125	I	acetyl-CoA carboxylase, biotin carboxylase
PSPTO_2922	-0.713163	0.000228425	I	acetyl-CoA carboxylase, biotin carboxyl carrier protein
PSPTO_5540	-0.368865	0.000213745	I	acyltransferase
PSPTO_3241	-0.619323	8.13e-06	I	phytase domain-containing protein
PSPTO_1916	0.124112	3.17e-06	I	3-oxoacyl-(acyl-carrier-protein) synthase III
PSPTO_5382	-0.282384	4.88e-08	I	ACP phosphodiesterase
PSPTO_5145	-0.495359	2.03e-08	I	poly(3-hydroxyalkanoate) polymerase
PSPTO_5541	-0.503487	1.8e-10	I	phosphatidate cytidylyltransferase
PSPTO_4682	-0.669504	4.06e-12	I	coronafacic acid synthetase, dehydratase component
PSPTO_5536	0.538193	2.23e-20	I	CDP-alcohol phosphatidyltransferase
PSPTO_5537	0.384127	1.27e-35	I	hypothetical protein PSPTO_5537
PSPTO_4277	-1.01677	5.12e-51	I	esterase/lipase/thioesterase family protein
PSPTO_2818	0.883319	1.43e-64	I	fatty acid desaturase
PSPTO_2823	1.08832	1.35e-117	I	hypothetical protein PSPTO_2823
PSPTO_1766	1.5201	1.49e-130	I	lipase
PSPTO_0893	1.75084	0	I	outer membrane protein P1
PSPTO_4685	-0.221589	0.00653016	I, Q	coronafacic acid synthetase, ligase component
PSPTO_4683	-1.00765	1.6e-63	I, Q	coronafacic acid beta-ketoacyl synthetase component
PSPTO_0200	-3.10183	0	I	hypothetical protein PSPTO_0200
PSPTO_2605	-1.12847	9.60016133639465e-314	P	TonB-dependent siderophore receptor
PSPTO_5320	-0.0334014	0.826038	P	taurine transporter ATP-binding subunit
PSPTO_0784	-0.0356161	0.648323	P	TonB-dependent siderophore receptor
PSPTO_1665	-0.246669	0.419079	P	hypothetical protein PSPTO_1665
PSPTO_5319	0.130066	0.126982	P	taurine ABC transporter, periplasmic taurine-binding protein
PSPTO_1995	0.232335	0.0148244	P	cbb3-type cytochrome oxidase maturation protein
PSPTO_3242	-0.371472	0.00145565	P	TonB-dependent receptor
PSPTO_2607	-0.48846	9.7e-10	P	TonB-dependent siderophore receptor
PSPTO_3249	-0.696409	1.62e-10	P	dipeptide ABC transporter, permease protein DppB
PSPTO_5557	0.353815	5.56e-15	P	adenylylsulfate kinase
PSPTO_2486	-0.946693	4.14e-16	P	ABC transporter periplasmic substrate-binding protein
PSPTO_3062	-0.427197	5.02e-20	P	iron-sulfur cluster-binding protein, rieske family
PSPTO_5321	0.877292	6e-22	P	taurine ABC transporter permease
PSPTO_2825	-0.864276	3.33e-27	P	iron-sulfur cluster-binding protein, Rieske family
PSPTO_3250	-1.08066	7.8e-30	P	dipeptide ABC transporter, permease protein DppC
PSPTO_2853	-0.859179	6.7e-32	P	TonB-dependent receptor
PSPTO_3784	-0.608522	1.48e-57	P	potassium channel protein
PSPTO_1206	-1.17791	1.11e-58	P	TonB-dependent siderophore receptor
PSPTO_2846	-1.01838	1.03e-58	P	TonB-dependent siderophore receptor
PSPTO_1855	-1.03532	2.52e-87	P	TonB-dependent receptor
PSPTO_4259	-1.92742	3.44e-91	P	glutathione-regulated potassium-efflux system protein
PSPTO_2398	-2.26333	5.73e-224	P	ribose ABC transporter ATP-binding protein
PSPTO_5560	0.995019	0	P	TonB-dependent receptor
PSPTO_1340	-0.621822	0	P	carbonic anhydrase
PSPTO_1204	-1.05016	1.29e-91	P, T	regulatory protein
PSPTO_0211	0.147218	0.177575	Q	L-lysine 6-monooxygenase
PSPTO_1009	0.147818	0.0742868	Q	isochorismatase family protein
PSPTO_1868	-0.156975	0.000977952	Q	homospermidine synthase
PSPTO_4680	0.177847	0.000303809	Q	coronafacic acid synthetase, ligase component
PSPTO_2865	0.402255	5.03e-06	Q	4-carboxymuconolactone decarboxylase
PSPTO_4681	-0.631392	4.21e-08	Q	coronafacic acid synthetase, acyl carrier protein component
PSPTO_4257	-1.01945	1.12e-08	Q	4-oxalocrotonate tautomerase
PSPTO_0163	0.569281	7.79e-12	Q	hypothetical protein PSPTO_0163
PSPTO_4690	-0.524689	2.14e-12	Q	CFA synthetase, thioesterase component
PSPTO_4261	-1.49884	3.28e-15	Q	isomerase
PSPTO_4518	-0.375968	1.13e-18	Q	non-ribosomal peptide synthetase, initiating component
PSPTO_4037	-0.771116	2.68e-22	Q	lysozyme
PSPTO_3051	-1.2664	7.56e-69	Q	2,4\'-dihydroxyacetophenone dioxygenase
PSPTO_4520	-1.25465	5.07e-87	Q	methyltransferase domain protein
PSPTO_1859	-1.0135	1.02e-95	Q	isothiocyanate resistance protein SaxB; isochorismatase family
PSPTO_4712	-1.76198	8.8e-144	Q	coronamic acid synthetase, thioesterase component
PSPTO_4709	-1.04357	1.25e-147	Q	coronamic acid synthetase CmaA
PSPTO_4519	-0.968108	2.91e-154	Q	non-ribosomal peptide synthetase, terminal component
PSPTO_4686	-0.969968	8.59e-175	Q	coronafacic acid polyketide synthase I
PSPTO_4687	-0.846575	1.4e-223	Q	coronafacic acid polyketide synthetase II
PSPTO_2596	-3.40148	1.15e-234	Q	isochorismate pyruvate-lyase
PSPTO_2429	-3.6002	7.12e-297	Q	capK domain protein
PSPTO_3554	-1.21404	0	Q	maleylacetoacetate isomerase
PSPTO_2597	-3.22086	0	Q	yersiniabactin synthetase, salycilate ligase component
PSPTO_2602	-3.31751	0	Q	yersiniabactin non-ribosomal peptide synthetase
PSPTO_2600	-3.63321	0	Q	yersiniabactin polyketide/non-ribosomal peptide synthetase
PSPTO_2598	-3.81679	0	Q	yersiniabactin synthetase, thioesterase component
PSPTO_2599	-4.10665	0	Q	yersiniabactin synthetase, thiazolinyl reductase component
PSPTO_1571	-1.39743	8.64049360450886e-313	S	hypothetical protein PSPTO_1571
PSPTO_2545	0.0196555	1	S	hypothetical protein PSPTO_2545
PSPTO_2970	0.0163942	1	S	ISPsy5, Orf1
PSPTO_4759	0.00875658	1	S	hypothetical protein PSPTO_4759, partial
PSPTO_0842	0.00432824	1	S	ISPsy5, Orf1
PSPTO_3612	0.00172284	1	S	ISPsy5, Orf1
PSPTO_3406	0.00109496	1	S	hypothetical protein PSPTO_3406
PSPTO_2650	0.000966009	1	S	membrane protein
PSPTO_3794	-0.00171558	1	S	hypothetical protein PSPTO_3794
PSPTO_1517	-0.00326107	0.981147	S	hypothetical protein PSPTO_1517
PSPTO_4072	0.00753265	0.955152	S	regulatory protein
PSPTO_1230	-0.0377618	0.92906	S	hypothetical protein PSPTO_1230
PSPTO_5088	-0.0338188	0.926078	S	hypothetical protein PSPTO_5088
PSPTO_4694	0.0263423	0.91966	S	ISPsy5, Orf1
PSPTO_4054	-0.0157288	0.910995	S	hypothetical protein PSPTO_4054
PSPTO_5367	0.0307692	0.90438	S	ISPsy5, Orf1
PSPTO_3404	-0.0189128	0.896727	S	hypothetical protein PSPTO_3404
PSPTO_4629	0.0239307	0.894133	S	hypothetical protein PSPTO_4629
PSPTO_0290	-0.0274327	0.882244	S	hypothetical protein PSPTO_0290
PSPTO_4048	0.0398382	0.857759	S	hypothetical protein PSPTO_4048
PSPTO_3261	-0.0304641	0.855178	S	hypothetical protein PSPTO_3261
PSPTO_5444	0.041617	0.850157	S	ISPsy5, Orf1
PSPTO_2835	-0.016973	0.83819	S	hypothetical protein PSPTO_2835
PSPTO_3047	0.0172665	0.837875	S	myo-inositol 2-dehydrogenase
PSPTO_2917	-0.023219	0.834432	S	LamB/YcsF family protein
PSPTO_3571	0.0535014	0.826883	S	hypothetical protein PSPTO_3571
PSPTO_0669	0.0515854	0.810127	S	ISPsy5, Orf1
PSPTO_3399	0.0477109	0.7955	S	tail protein I
PSPTO_1664	0.0536005	0.791061	S	hypothetical protein PSPTO_1664
PSPTO_4043	-0.0378122	0.790197	S	hypothetical protein PSPTO_4043
PSPTO_4042	0.111791	0.766606	S	hypothetical protein PSPTO_4042
PSPTO_0354	0.0356072	0.762242	S	hypothetical protein PSPTO_0354
PSPTO_5199	0.09238	0.762038	S	hypothetical protein PSPTO_5199
PSPTO_4003	0.0799234	0.740631	S	hypothetical protein PSPTO_4003
PSPTO_2587	0.10274	0.734542	S	hypothetical protein PSPTO_2587
PSPTO_4462	0.10274	0.734542	S	hypothetical protein PSPTO_4462
PSPTO_2852	0.0402576	0.733405	S	hypothetical protein PSPTO_2852
PSPTO_4566	-0.0734725	0.722358	S	ISPsy5, Orf1
PSPTO_1582	-0.0264679	0.717009	S	short-chain dehydrogenase/reductase family oxidoreductase
PSPTO_2436	-0.0726963	0.712524	S	ISPsy5, Orf1
PSPTO_4056	0.125569	0.701814	S	hypothetical protein PSPTO_4056
PSPTO_0658	-0.0143129	0.690683	S	hypothetical protein PSPTO_0658
PSPTO_1017	-0.0835675	0.676875	S	ISPsy5, Orf1
PSPTO_4760	-0.0165947	0.67363	S	DNA-binding protein
PSPTO_3400	0.0592874	0.649031	S	baseplate assembly protein J
PSPTO_4625	-0.0457903	0.62366	S	ISPsy4, transposase
PSPTO_1137	0.141017	0.613517	S	hypothetical protein PSPTO_1137
PSPTO_5305	-0.0909946	0.61312	S	ISPsy5, Orf1
PSPTO_2789	-0.0774323	0.608876	S	hypothetical protein PSPTO_2789
PSPTO_2839	-0.104121	0.590766	S	ISPsy5, Orf1
PSPTO_1463	-0.104122	0.590766	S	hypothetical protein PSPTO_1463
PSPTO_3606	0.140643	0.587059	S	hypothetical protein PSPTO_3606
PSPTO_4765	-0.0908508	0.581441	S	ISPsy5, Orf1
PSPTO_2027	-0.156785	0.579294	S	hypothetical protein PSPTO_2027
PSPTO_3998	-0.129939	0.567757	S	ISPsy5, Orf1
PSPTO_1199	0.0800188	0.564911	S	hypothetical protein PSPTO_1199
PSPTO_0532	0.170523	0.548507	S	lipoprotein
PSPTO_2074	0.123093	0.539109	S	hypothetical protein PSPTO_2074
PSPTO_2991	-0.111006	0.536127	S	hypothetical protein PSPTO_2991
PSPTO_3412	0.050481	0.525948	S	terminase large subunit
PSPTO_4005	-0.123272	0.518398	S	hypothetical protein PSPTO_4005
PSPTO_4052	0.0648481	0.508387	S	hypothetical protein PSPTO_4052
PSPTO_1804	0.119717	0.496288	S	hypothetical protein PSPTO_1804
PSPTO_1572	-0.0708782	0.483007	S	hypothetical protein PSPTO_1572
PSPTO_1863	0.0536883	0.471395	S	alpha/beta fold family hydrolase
PSPTO_0647	-0.0129167	0.45687	S	50S ribosomal protein L36
PSPTO_4184	-0.169223	0.433821	S	hypothetical protein PSPTO_4184
PSPTO_1586	-0.150528	0.419754	S	hypothetical protein PSPTO_1586
PSPTO_1321	0.12501	0.395369	S	hypothetical protein PSPTO_1321
PSPTO_5442	-0.0595175	0.390675	S	hypothetical protein PSPTO_5442
PSPTO_3795	-0.0462798	0.387563	S	hypothetical protein PSPTO_3795
PSPTO_4757	-0.208349	0.387526	S	hypothetical protein PSPTO_4757
PSPTO_1190	-0.130866	0.38375	S	ISPsy5, Orf1
PSPTO_3212	0.166261	0.378812	S	ISPsy5, Orf1
PSPTO_3961	-0.165807	0.370068	S	hypothetical protein PSPTO_3961
PSPTO_2918	-0.193073	0.36972	S	hypothetical protein PSPTO_2918
PSPTO_2073	0.045243	0.367216	S	hypothetical protein PSPTO_2073
PSPTO_4004	-0.129581	0.363989	S	hypothetical protein PSPTO_4004
PSPTO_2817	-0.121944	0.360799	S	hypothetical protein PSPTO_2817
PSPTO_1668	0.162751	0.347929	S	hypothetical protein PSPTO_1668
PSPTO_2797	0.233107	0.3473	S	hypothetical protein PSPTO_2797
PSPTO_2235	-0.0944709	0.285115	S	hypothetical protein PSPTO_2235
PSPTO_3276	0.32887	0.280695	S	hypothetical protein PSPTO_3276
PSPTO_0059	0.0667139	0.278714	S	hypothetical protein PSPTO_0059
PSPTO_3518	-0.115393	0.278438	S	hypothetical protein PSPTO_3518
PSPTO_2824	0.0644078	0.276758	S	auxin-responsive GH3-related protein
PSPTO_0197	-0.161494	0.275491	S	ISPsy5, Orf1
PSPTO_0302	0.174588	0.273641	S	hypothetical protein PSPTO_0302
PSPTO_2497	-0.344201	0.271257	S	hypothetical protein PSPTO_2497
PSPTO_0336	0.0629971	0.267989	S	hypothetical protein PSPTO_0336
PSPTO_3936	-0.205813	0.263341	S	tail fiber domain protein
PSPTO_2543	-0.355143	0.261473	S	hypothetical protein PSPTO_2543
PSPTO_1351	-0.0776658	0.248412	S	hypothetical protein PSPTO_1351
PSPTO_5347	-0.298578	0.248132	S	hypothetical protein PSPTO_5347
PSPTO_3397	-0.152419	0.247018	S	tail fiber assembly domain protein
PSPTO_5450	-0.0953026	0.245471	S	hypothetical protein PSPTO_5450
PSPTO_1226	-0.218712	0.229435	S	ISPsy5, Orf1
PSPTO_0900	-0.20024	0.219429	S	hypothetical protein PSPTO_0900
PSPTO_4049	-0.265218	0.217363	S	hypothetical protein PSPTO_4049
PSPTO_3396	0.112526	0.212431	S	major tail sheath protein
PSPTO_3509	-0.191953	0.192994	S	hypothetical protein PSPTO_3509
PSPTO_3932	0.318507	0.192732	S	hypothetical protein PSPTO_3932
PSPTO_2838	-0.249082	0.192703	S	hypothetical protein PSPTO_2838
PSPTO_4050	-0.235173	0.192438	S	hypothetical protein PSPTO_4050
PSPTO_3942	-0.361695	0.177736	S	hypothetical protein PSPTO_3942
PSPTO_1099	-0.198895	0.176956	S	ISPsy5, Orf1
PSPTO_5568	-0.185396	0.169801	S	hypothetical protein PSPTO_5568
PSPTO_4012	0.118117	0.167243	S	hypothetical protein PSPTO_4012
PSPTO_5214	-0.254306	0.166507	S	ISPsy5, Orf1
PSPTO_2079	-0.165494	0.164738	S	hypothetical protein PSPTO_2079
PSPTO_5346	0.171829	0.160481	S	hypothetical protein PSPTO_5346
PSPTO_0036	-0.225861	0.153497	S	ISPsy5, Orf1
PSPTO_0040	-0.209548	0.15301	S	ISPsy5, Orf1
PSPTO_4390	-0.211892	0.146484	S	ISPsy5, Orf1
PSPTO_3324	-0.309418	0.1413	S	hypothetical protein PSPTO_3324
PSPTO_3219	0.320893	0.141244	S	hypothetical protein PSPTO_3219
PSPTO_4758	-0.377306	0.137383	S	hypothetical protein PSPTO_4758
PSPTO_3392	-0.17641	0.136359	S	hypothetical protein PSPTO_3392
PSPTO_4015	0.172463	0.133336	S	hypothetical protein PSPTO_4015
PSPTO_5389	-0.231221	0.132592	S	GNAT family acetyltransferase
PSPTO_3401	0.31802	0.127873	S	baseplate assembly protein W
PSPTO_3965	0.117127	0.126025	S	hypothetical protein PSPTO_3965
PSPTO_3094	-0.134585	0.124443	S	lipoprotein
PSPTO_2263	-0.250381	0.115238	S	hypothetical protein PSPTO_2263
PSPTO_0840	-0.056261	0.114531	S	hypothetical protein PSPTO_0840
PSPTO_4011	0.0931053	0.109614	S	hypothetical protein PSPTO_4011
PSPTO_4621	0.146548	0.108703	S	transporter
PSPTO_3732	0.199756	0.105554	S	hypothetical protein PSPTO_3732
PSPTO_2864	-0.120167	0.102445	S	LysR family transcriptional regulator
PSPTO_5144	-0.148056	0.0995466	S	poly(3-hydroxyalkanoate) depolymerase
PSPTO_2698	0.101639	0.0915593	S	hypothetical protein PSPTO_2698
PSPTO_3391	0.268397	0.0906607	S	tail protein X
PSPTO_4756	0.412591	0.0881787	S	hypothetical protein PSPTO_4756
PSPTO_2323	-0.143573	0.0836383	S	hypothetical protein PSPTO_2323
PSPTO_1663	-0.205302	0.0806908	S	GNAT family acetyltransferase
PSPTO_1573	-0.253267	0.0806551	S	hypothetical protein PSPTO_1573
PSPTO_5213	-0.259901	0.0749431	S	ISPsy5, Orf1
PSPTO_1411	0.0934208	0.0728522	S	hypothetical protein PSPTO_1411
PSPTO_4811	0.362344	0.0704902	S	hypothetical protein PSPTO_4811
PSPTO_5103	-0.170937	0.0702279	S	membrane protein
PSPTO_4252	-0.264756	0.0688757	S	ISPsy5, Orf1
PSPTO_0246	0.253422	0.0670882	S	hypothetical protein PSPTO_0246
PSPTO_1611	0.3692	0.0588359	S	hypothetical protein PSPTO_1611
PSPTO_1853	-0.597166	0.0585754	S	hypothetical protein PSPTO_1853
PSPTO_3405	0.255403	0.0543697	S	hypothetical protein PSPTO_3405
PSPTO_0585	0.186317	0.0540784	S	hypothetical protein PSPTO_0585
PSPTO_2088	-0.597354	0.0526699	S	hypothetical protein PSPTO_2088
PSPTO_4771	-0.103019	0.0490465	S	hypothetical protein PSPTO_4771
PSPTO_5590	-0.375687	0.0487958	S	ISPsy5, Orf1
PSPTO_4044	0.177673	0.0427696	S	hypothetical protein PSPTO_4044
PSPTO_3020	-0.117897	0.0422542	S	hypothetical protein PSPTO_3020
PSPTO_1576	-0.305611	0.0362988	S	hypothetical protein PSPTO_1576
PSPTO_0104	0.427648	0.0346805	S	hypothetical protein PSPTO_0104
PSPTO_2770	0.289941	0.0339388	S	hypothetical protein PSPTO_2770
PSPTO_2866	-0.312234	0.0322868	S	cupin family protein
PSPTO_2080	-0.250323	0.0290823	S	hypothetical protein PSPTO_2080
PSPTO_0192	-0.134864	0.0284391	S	recombinase
PSPTO_1807	-0.113967	0.0282442	S	hypothetical protein PSPTO_1807
PSPTO_0442	0.328479	0.0263314	S	hypothetical protein PSPTO_0442
PSPTO_5235	-0.569646	0.0259685	S	hypothetical protein PSPTO_5235
PSPTO_0931	-0.110671	0.0249977	S	hypothetical protein PSPTO_0931
PSPTO_1006	-0.171863	0.0249569	S	hypothetical protein PSPTO_1006
PSPTO_3927	-0.0631442	0.0245548	S	hypothetical protein PSPTO_3927
PSPTO_3962	-0.53296	0.0224075	S	hypothetical protein PSPTO_3962
PSPTO_0719	-0.319456	0.0213682	S	hypothetical protein PSPTO_0719
PSPTO_1905	-0.425618	0.0212626	S	hypothetical protein PSPTO_1905
PSPTO_3730	-0.273555	0.0207271	S	membrane protein
PSPTO_2498	0.600956	0.0180575	S	hypothetical protein PSPTO_2498
PSPTO_3562	-0.423647	0.0178836	S	hypothetical protein PSPTO_3562
PSPTO_5412	-0.336492	0.0164211	S	ISPsy5, Orf1
PSPTO_4525	0.432181	0.0162228	S	hypothetical protein PSPTO_4525
PSPTO_3422	-0.223804	0.015002	S	hypothetical protein PSPTO_3422
PSPTO_2938	-0.215007	0.0147514	S	hypothetical protein PSPTO_2938
PSPTO_2094	-0.205653	0.0144373	S	hypothetical protein PSPTO_2094
PSPTO_4269	-0.209623	0.0141881	S	ISPsy4, transposase
PSPTO_3945	-0.654766	0.0141715	S	hypothetical protein PSPTO_3945
PSPTO_2820	0.11658	0.0136682	S	hypothetical protein PSPTO_2820
PSPTO_3215	-0.442461	0.0131109	S	ISPsy5, Orf1
PSPTO_3573	-0.24006	0.0129296	S	putative acetyltransferase
PSPTO_4051	0.305592	0.0129138	S	hypothetical protein PSPTO_4051
PSPTO_5513	-0.23027	0.0124322	S	hypothetical protein PSPTO_5513
PSPTO_5539	-0.318973	0.0124138	S	hypothetical protein PSPTO_5539
PSPTO_1884	0.2976	0.0118822	S	hypothetical protein PSPTO_1884
PSPTO_0921	-0.442676	0.0114415	S	hypothetical protein PSPTO_0921
PSPTO_2389	-0.363693	0.0113758	S	hypothetical protein PSPTO_2389
PSPTO_0530	-0.20178	0.0112844	S	hypothetical protein PSPTO_0530
PSPTO_4190	-0.451777	0.0111862	S	hypothetical protein PSPTO_4190
PSPTO_4968	0.475707	0.0111015	S	hypothetical protein PSPTO_4968
PSPTO_3610	-0.38157	0.0109414	S	hypothetical protein PSPTO_3610
PSPTO_3652	-0.377879	0.0105309	S	ISPsy5, Orf1
PSPTO_5544	-0.378517	0.0099113	S	ISPsy5, Orf1
PSPTO_1876	-0.408569	0.00987392	S	hypothetical protein PSPTO_1876
PSPTO_0779	-0.435909	0.00921364	S	hypothetical protein PSPTO_0779
PSPTO_1516	0.264456	0.00919756	S	hypothetical protein PSPTO_1516, partial
PSPTO_0718	-0.316827	0.00833665	S	hypothetical protein PSPTO_0718
PSPTO_0515	-0.1918	0.00803188	S	ISPsy8, transposase OrfA
PSPTO_2321	-0.239886	0.00785586	S	ISPsy4, transposase
PSPTO_0467	0.574791	0.00711053	S	hypothetical protein PSPTO_0467
PSPTO_4617	-0.387943	0.00707253	S	hypothetical protein PSPTO_4617
PSPTO_1575	-0.372685	0.00684448	S	hypothetical protein PSPTO_1575
PSPTO_0288	0.434863	0.00617994	S	excisionase
PSPTO_4378	0.316533	0.00573147	S	hypothetical protein PSPTO_4378
PSPTO_2855	-0.431459	0.00552847	S	DNA-binding protein
PSPTO_2077	0.31957	0.00526975	S	hypothetical protein PSPTO_2077
PSPTO_2081	-0.437299	0.00514689	S	hypothetical protein PSPTO_2081
PSPTO_4053	-0.601551	0.00507135	S	hypothetical protein PSPTO_4053
PSPTO_5571	0.112507	0.00465475	S	ISPsy7, transposase
PSPTO_4786	-0.301164	0.00460801	S	methyl-accepting chemotaxis protein
PSPTO_4995	-0.416296	0.00431502	S	ISPsy5, Orf1
PSPTO_4966	-0.376787	0.00374637	S	hypothetical protein PSPTO_4966
PSPTO_4738	-0.421047	0.0032831	S	ISPsy5, Orf1
PSPTO_3224	-0.256849	0.00326889	S	ISPsy4, transposase
PSPTO_3410	0.325989	0.00325629	S	portal protein
PSPTO_1932	-0.719329	0.00293095	S	hypothetical protein PSPTO_1932
PSPTO_2530	0.734474	0.00274892	S	hypothetical protein PSPTO_2530
PSPTO_4263	-0.487967	0.00252109	S	short chain dehydrogenase/reductase family oxidoreductase
PSPTO_0608	-0.278116	0.00219251	S	hypothetical protein PSPTO_0608
PSPTO_4633	-0.1075	0.00211319	S	hypothetical protein PSPTO_4633
PSPTO_3394	0.493085	0.00207352	S	hypothetical protein PSPTO_3394
PSPTO_2461	-0.443801	0.0020247	S	ISPsy5, Orf1
PSPTO_1124	0.238475	0.00193291	S	hypothetical protein PSPTO_1124
PSPTO_4035	0.215105	0.00188654	S	hypothetical protein PSPTO_4035
PSPTO_0055	-0.27381	0.00177962	S	ISPsy4, transposase
PSPTO_0293	-0.293189	0.00172326	S	hypothetical protein PSPTO_0293
PSPTO_0045	0.167622	0.00158075	S	hypothetical protein PSPTO_0045
PSPTO_3384	-0.44223	0.00156401	S	hypothetical protein PSPTO_3384
PSPTO_3997	-0.468114	0.00108441	S	ISPsy5, Orf1
PSPTO_0014	-0.407506	0.00105261	S	hypothetical protein PSPTO_0014
PSPTO_5575	-0.285354	0.000935978	S	ISPsy4, transposase
PSPTO_4570	-0.275303	0.000921523	S	binary cytotoxin component
PSPTO_2851	-0.527392	0.000912331	S	SCO1/SenC family protein
PSPTO_4571	0.494196	0.000902308	S	binary cytotoxin component
PSPTO_4552	0.30188	0.000878685	S	hypothetical protein PSPTO_4552
PSPTO_2924	-1.07408	0.000705406	S	hypothetical protein PSPTO_2924
PSPTO_1057	-0.177038	0.000666886	S	hypothetical protein PSPTO_1057
PSPTO_2316	0.290263	0.000622904	S	sensor histidine kinase/response regulator, partial
PSPTO_2009	-0.245317	0.000604503	S	hypothetical protein PSPTO_2009
PSPTO_0476	-0.420517	0.000477765	S	hypothetical protein PSPTO_0476
PSPTO_1095	-0.310451	0.000456607	S	ISPsy4, transposase
PSPTO_0194	-0.204507	0.000448121	S	ISPsy4, transposase
PSPTO_2090	-0.955051	0.00037144	S	hypothetical protein PSPTO_2090
PSPTO_2233	-0.157114	0.000341949	S	hypothetical protein PSPTO_2233
PSPTO_3850	-0.443166	0.000336723	S	hypothetical protein PSPTO_3850
PSPTO_2387	-0.306367	0.000316086	S	ISPsy4, transposase
PSPTO_3016	-0.411277	0.000291918	S	hypothetical protein PSPTO_3016
PSPTO_3402	0.733648	0.000280456	S	hypothetical protein PSPTO_3402
PSPTO_5345	0.100335	0.00025864	S	hypothetical protein PSPTO_5345
PSPTO_3684	-0.57076	0.000254948	S	hypothetical protein PSPTO_3684
PSPTO_3683	-0.605474	0.000215563	S	hypothetical protein PSPTO_3683
PSPTO_2740	-0.321124	0.000207217	S	ISPsy4, transposase
PSPTO_0124	-0.154946	0.000160746	S	ISPsy8, transposase OrfB
PSPTO_1210	-0.462136	0.000157398	S	hypothetical protein PSPTO_1210
PSPTO_1641	0.493525	0.000154993	S	hypothetical protein PSPTO_1641
PSPTO_5639	0.362406	0.000148367	S	hypothetical protein PSPTO_5639
PSPTO_3424	-0.626149	9.03e-05	S	hypothetical protein PSPTO_3424
PSPTO_5552	-0.723143	7.61e-05	S	hypothetical protein PSPTO_5552
PSPTO_2551	-0.749966	7.35e-05	S	hypothetical protein PSPTO_2551
PSPTO_4047	0.17486	7.28e-05	S	hypothetical protein PSPTO_4047
PSPTO_3615	0.609215	6.78e-05	S	site-specific recombinase, phage integrase family
PSPTO_0526	-0.832206	6.4e-05	S	hypothetical protein PSPTO_0526
PSPTO_2167	0.159799	6.08e-05	S	ISPsy7, transposase
PSPTO_1055	-0.569351	5.58e-05	S	hypothetical protein PSPTO_1055
PSPTO_4069	0.598936	5.06e-05	S	hypothetical protein PSPTO_4069
PSPTO_2547	-0.601742	5e-05	S	hypothetical protein PSPTO_2547
PSPTO_3944	-0.682714	4.85e-05	S	hypothetical protein PSPTO_3944
PSPTO_2513	-0.905833	4.43e-05	S	hypothetical protein PSPTO_2513, partial
PSPTO_1058	0.229421	4.01e-05	S	hypothetical protein PSPTO_1058
PSPTO_3414	1.1313	3.09e-05	S	hypothetical protein PSPTO_3414
PSPTO_4038	-0.4177	2.96e-05	S	tail fiber domain protein
PSPTO_2089	-0.39085	2.84e-05	S	host specificity protein J, internal deletion
PSPTO_4787	-0.618631	2.59e-05	S	sensor histidine kinase
PSPTO_5566	0.184413	2.57e-05	S	transposition protein, TnsD-related protein
PSPTO_5546	-0.582556	2.57e-05	S	hypothetical protein PSPTO_5546
PSPTO_2078	0.627067	2e-05	S	hypothetical protein PSPTO_2078
PSPTO_2407	-0.456933	2e-05	S	hypothetical protein PSPTO_2407
PSPTO_3433	-0.25392	1.88e-05	S	ISPsy4, transposase
PSPTO_3013	-0.377263	1.64e-05	S	ISPsy4, transposase
PSPTO_5497	-0.416755	1.43e-05	S	hypothetical protein PSPTO_5497
PSPTO_0833	-0.253501	1.25e-05	S	ISPsy4, transposase
PSPTO_2869	-0.608367	1.21e-05	S	hypothetical protein PSPTO_2869
PSPTO_2308	-0.699326	1.2e-05	S	hypothetical protein PSPTO_2308
PSPTO_5592	0.309504	1.17e-05	S	hypothetical protein PSPTO_5592
PSPTO_3776	0.255983	1.1e-05	S	hypothetical protein PSPTO_3776
PSPTO_4388	-0.449567	1.08e-05	S	hypothetical protein PSPTO_4388
PSPTO_0423	-0.291541	9.7e-06	S	proteic killer protein
PSPTO_0093	-0.378204	9.13e-06	S	hypothetical protein PSPTO_0093
PSPTO_2850	-0.809573	7.94e-06	S	hypothetical protein PSPTO_2850
PSPTO_3697	-0.979396	6.77e-06	S	hypothetical protein PSPTO_3697
PSPTO_3288	-0.616204	6.52e-06	S	hypothetical protein PSPTO_3288
PSPTO_0582	-0.318765	6.51e-06	S	hypothetical protein PSPTO_0582
PSPTO_5496	-0.756919	6.47e-06	S	hypothetical protein PSPTO_5496
PSPTO_3403	0.563268	6.41e-06	S	baseplate assembly protein V
PSPTO_2091	-1.12193	4.81e-06	S	hypothetical protein PSPTO_2091
PSPTO_0289	0.552495	4.63e-06	S	hypothetical protein PSPTO_0289
PSPTO_5208	-1.07837	4.42e-06	S	hypothetical protein PSPTO_5208
PSPTO_3425	-0.890554	4.24e-06	S	transcriptional regulator
PSPTO_2821	-0.271944	4.11e-06	S	hypothetical protein PSPTO_2821
PSPTO_1222	-0.670431	3.99e-06	S	hypothetical protein PSPTO_1222
PSPTO_0213	0.28808	3.09e-06	S	proteic killer protein
PSPTO_5124	-0.291945	2.9e-06	S	hypothetical protein PSPTO_5124
PSPTO_4769	-0.275719	2.7e-06	S	ISPsy4, transposase
PSPTO_3320	-0.651886	2.16e-06	S	membrane protein
PSPTO_4767	-0.637671	1.94e-06	S	pentapeptide repeat-containing protein
PSPTO_1659	-0.28539	1.72e-06	S	ISPsy4, transposase
PSPTO_2768	0.838299	1.7e-06	S	hypothetical protein PSPTO_2768
PSPTO_3754	-0.481353	1.54e-06	S	hypothetical protein PSPTO_3754
PSPTO_4838	0.393336	1.52e-06	S	hypothetical protein PSPTO_4838
PSPTO_4089	-0.422239	1.29e-06	S	alpha/beta fold family hydrolase
PSPTO_5374	0.319399	1.24e-06	S	hypothetical protein PSPTO_5374
PSPTO_3223	-0.269854	1.2e-06	S	IS52, transposase
PSPTO_5620	-1.05613	1.08e-06	S	hypothetical protein PSPTO_5620
PSPTO_1032	-0.562531	8.22e-07	S	cell morphology protein
PSPTO_3417	-0.809582	7e-07	S	hypothetical protein PSPTO_3417
PSPTO_4045	-0.369869	6.8e-07	S	hypothetical protein PSPTO_4045
PSPTO_3673	0.477698	6.32e-07	S	hypothetical protein PSPTO_3673
PSPTO_3413	0.768526	4.92e-07	S	hypothetical protein PSPTO_3413
PSPTO_3226	-0.799155	4.49e-07	S	hypothetical protein PSPTO_3226
PSPTO_0422	-0.327981	4.12e-07	S	virulence-associated protein
PSPTO_2546	-0.609092	3.14e-07	S	hypothetical protein PSPTO_2546
PSPTO_2847	-0.487707	2.95e-07	S	ThiJ/PfpI family protein
PSPTO_4040	-1.21253	2.7e-07	S	hypothetical protein PSPTO_4040
PSPTO_1634	-0.349252	2.47e-07	S	hypothetical protein PSPTO_1634
PSPTO_3528	-0.15758	2.43e-07	S	IS52, transposase
PSPTO_4730	-0.304247	2.19e-07	S	ISPsy4, transposase
PSPTO_2082	-0.978797	1.99e-07	S	tail length tape measure protein, internal deletion
PSPTO_5621	-0.326718	1.78e-07	S	hypothetical protein PSPTO_5621
PSPTO_2093	-0.650573	1.72e-07	S	lysozyme
PSPTO_1211	-0.440415	1.43e-07	S	membrane protein
PSPTO_4688	-0.544647	1.32e-07	S	hypothetical protein PSPTO_4688
PSPTO_4649	-0.69428	1.12e-07	S	hypothetical protein PSPTO_4649
PSPTO_5567	-0.381932	1.05e-07	S	membrane protein
PSPTO_1723	0.676171	9.61e-08	S	hypothetical protein PSPTO_1723
PSPTO_3416	1.13055	9.37e-08	S	holin
PSPTO_4927	-0.194287	9.1e-08	S	hypothetical protein PSPTO_4927
PSPTO_1840	-0.103996	6.19e-08	S	hypothetical protein PSPTO_1840
PSPTO_1350	0.217428	5.86e-08	S	hypothetical protein PSPTO_1350
PSPTO_4684	-0.586512	5.81e-08	S	coronafacic acid synthetase component
PSPTO_5211	-1.07061	4.97e-08	S	hypothetical protein PSPTO_5211
PSPTO_0292	-0.327553	3.3e-08	S	ISPsy4, transposase
PSPTO_1725	0.178374	3.26e-08	S	hypothetical protein PSPTO_1725
PSPTO_3948	-0.85952	2.74e-08	S	hypothetical protein PSPTO_3948
PSPTO_2075	-1.0241	2.69e-08	S	hypothetical protein PSPTO_2075
PSPTO_0019	-0.322757	2.6e-08	S	ISPsy4, transposase
PSPTO_4258	-1.54021	2.55e-08	S	NAD(P)H dehydrogenase, quinone family
PSPTO_0899	-0.508108	1.77e-08	S	hypothetical protein PSPTO_0899
PSPTO_0865	-0.33923	1.73e-08	S	ISPsy4, transposase
PSPTO_1252	-0.507865	1.34e-08	S	lipoprotein
PSPTO_3408	0.672096	1.3e-08	S	hypothetical protein PSPTO_3408
PSPTO_5616	-1.58279	1.28e-08	S	hypothetical protein PSPTO_5616
PSPTO_1044	-0.677756	1.04e-08	S	hypothetical protein PSPTO_1044
PSPTO_1727	0.46357	1.03e-08	S	hypothetical protein PSPTO_1727
PSPTO_4266	-0.742595	9.08e-09	S	membrane protein
PSPTO_5643	-0.553648	8.29e-09	S	hypothetical protein PSPTO_5643
PSPTO_3728	-1.78178	5.49e-09	S	hypothetical protein PSPTO_3728
PSPTO_2013	-1.64187	4.16e-09	S	hypothetical protein PSPTO_2013
PSPTO_3222	0.799411	4.03e-09	S	hypothetical protein PSPTO_3222
PSPTO_0478	-0.893665	2.21e-09	S	hypothetical protein PSPTO_0478
PSPTO_4282	-0.803219	1.95e-09	S	hypothetical protein PSPTO_4282
PSPTO_0053	0.258681	1.85e-09	S	hypothetical protein PSPTO_0053
PSPTO_0725	0.287872	1.72e-09	S	GNAT family acetyltransferase
PSPTO_5578	-0.513711	1.71e-09	S	hypothetical protein PSPTO_5578
PSPTO_0054	-0.454836	1.1e-09	S	hypothetical protein PSPTO_0054
PSPTO_1849	-0.37709	7.66e-10	S	hypothetical protein PSPTO_1849
PSPTO_2888	-1.11157	5.53e-10	S	hypothetical protein PSPTO_2888
PSPTO_2536	-1.08826	5.38e-10	S	hypothetical protein PSPTO_2536
PSPTO_0987	0.91961	4.58e-10	S	hypothetical protein PSPTO_0987
PSPTO_3853	-0.614078	4.46e-10	S	hypothetical protein PSPTO_3853
PSPTO_1060	-1.3742	3.23e-10	S	hypothetical protein PSPTO_1060
PSPTO_3423	-0.894681	2.65e-10	S	hypothetical protein PSPTO_3423
PSPTO_4635	-0.61084	2.17e-10	S	hypothetical protein PSPTO_4635
PSPTO_4723	-1.12591	2.07e-10	S	hypothetical protein PSPTO_4723
PSPTO_3800	0.163876	1.98e-10	S	ISPsy7, transposase
PSPTO_1570	0.862009	1.68e-10	S	hypothetical protein PSPTO_1570
PSPTO_4066	-0.62284	1.66e-10	S	hypothetical protein PSPTO_4066
PSPTO_5565	0.556895	1.55e-10	S	hypothetical protein PSPTO_5565
PSPTO_3055	-1.1328	1.26e-10	S	hypothetical protein PSPTO_3055
PSPTO_3938	-1.71291	1.09e-10	S	hypothetical protein PSPTO_3938
PSPTO_0477	-1.26691	1.05e-10	S	hypothetical protein PSPTO_0477
PSPTO_2273	0.665602	9.72e-11	S	hypothetical protein PSPTO_2273
PSPTO_2455	-0.780728	8.57e-11	S	hypothetical protein PSPTO_2455
PSPTO_2843	0.426915	6.61e-11	S	hypothetical protein PSPTO_2843
PSPTO_1858	-0.534724	6.57e-11	S	aliphatic isothiocyanate resistance protein SaxA
PSPTO_3947	-1.17251	4.87e-11	S	hypothetical protein PSPTO_3947
PSPTO_5364	-2.37398	4.63e-11	S	hypothetical protein PSPTO_5364
PSPTO_5642	-0.543139	4.62e-11	S	hypothetical protein PSPTO_5642
PSPTO_2544	-0.716774	4.22e-11	S	hypothetical protein PSPTO_2544
PSPTO_3395	0.840169	3.7e-11	S	major tail tube protein
PSPTO_0792	1.94449	3.33e-11	S	hypothetical protein PSPTO_0792
PSPTO_0294	0.552689	1.64e-11	S	hypothetical protein PSPTO_0294
PSPTO_5581	-0.618653	1.29e-11	S	hypothetical protein PSPTO_5581
PSPTO_1342	-0.280488	1.12e-11	S	hypothetical protein PSPTO_1342
PSPTO_3852	-0.855306	1.02e-11	S	hypothetical protein PSPTO_3852
PSPTO_4707	-0.57088	7.87e-12	S	coronamic acid synthetase CmaD
PSPTO_4801	0.496506	7.5e-12	S	hypothetical protein PSPTO_4801
PSPTO_3851	-0.441568	6.7e-12	S	hypothetical protein PSPTO_3851
PSPTO_3415	1.17737	5.51e-12	S	hypothetical protein PSPTO_3415
PSPTO_3608	-0.40242	5.19e-12	S	ISPsy4, transposase
PSPTO_1030	-0.458399	4.38e-12	S	cellulose synthase operon protein C
PSPTO_2845	-0.846202	4.1e-12	S	hypothetical protein PSPTO_2845
PSPTO_3398	-0.536569	3.93e-12	S	tail fiber protein H
PSPTO_2036	0.83347	2.09e-12	S	lipoprotein
PSPTO_4706	-0.80153	1.82e-12	S	response regulator CorP
PSPTO_0918	0.629712	1.55e-12	S	hypothetical protein PSPTO_0918
PSPTO_3066	-0.831804	1.07e-12	S	membrane protein
PSPTO_5555	-0.861894	1.06e-12	S	hypothetical protein PSPTO_5555
PSPTO_0277	0.501643	8.51e-13	S	hypothetical protein PSPTO_0277
PSPTO_1591	0.544832	8.44e-13	S	hypothetical protein PSPTO_1591
PSPTO_0024	0.838428	7.62e-13	S	hypothetical protein PSPTO_0024
PSPTO_1635	-0.274148	6.2e-13	S	hypothetical protein PSPTO_1635
PSPTO_2320	-1.60373	4.16e-13	S	hypothetical protein PSPTO_2320
PSPTO_2550	-1.9576	4.09e-13	S	hypothetical protein PSPTO_2550
PSPTO_3681	-0.425823	3.49e-13	S	hypothetical protein PSPTO_3681
PSPTO_2613	-0.256234	2.82e-13	S	hypothetical protein PSPTO_2613
PSPTO_3746	0.181775	2.39e-13	S	ISPsy7, transposase
PSPTO_1212	-0.82093	1.38e-13	S	hypothetical protein PSPTO_1212
PSPTO_1092	-1.4369	7.46e-14	S	mobilization protein MobB
PSPTO_0088	0.634215	7.14e-14	S	hypothetical protein PSPTO_0088
PSPTO_3426	-1.34567	7.02e-14	S	hypothetical protein PSPTO_3426
PSPTO_2050	-0.730875	2.35e-14	S	lipoprotein
PSPTO_2552	-0.789598	1.72e-14	S	hypothetical protein PSPTO_2552
PSPTO_2067	1.024	8.24e-15	S	hypothetical protein PSPTO_2067
PSPTO_3194	-0.411578	4.37e-15	S	ISPssy, transposase
PSPTO_1854	1.08111	2.15e-15	S	hypothetical protein PSPTO_1854
PSPTO_4967	-1.4017	1.83e-15	S	hypothetical protein PSPTO_4967
PSPTO_4039	-1.57638	1.81e-15	S	hypothetical protein PSPTO_4039
PSPTO_0372	0.19618	1.51e-15	S	ISPsy7, transposase
PSPTO_3236	1.12068	9.43e-16	S	hypothetical protein PSPTO_3236
PSPTO_0041	0.862236	6.9e-16	S	hypothetical protein PSPTO_0041
PSPTO_4670	0.455396	6.82e-16	S	hypothetical protein PSPTO_4670
PSPTO_2219	0.728306	6.47e-16	S	hypothetical protein PSPTO_2219
PSPTO_3041	-1.1796	5.58e-16	S	membrane protein
PSPTO_1662	0.284708	5.08e-16	S	hypothetical protein PSPTO_1662
PSPTO_1175	1.20434	4.71e-16	S	membrane protein
PSPTO_5556	-0.433024	4.28e-16	S	ISPssy, transposase
PSPTO_1647	-0.721892	1.52e-16	S	lipoprotein
PSPTO_0172	-1.07397	1.2e-16	S	hypothetical protein PSPTO_0172
PSPTO_1310	-0.436848	7.55e-17	S	ISPssy, transposase
PSPTO_2916	-0.848004	4.41e-17	S	short chain dehydrogenase/reductase family oxidoreductase
PSPTO_2262	-0.548174	4.01e-17	S	hypothetical protein PSPTO_2262
PSPTO_3458	-0.466949	3.45e-17	S	hypothetical protein PSPTO_3458
PSPTO_4628	-0.847502	2.07e-17	S	hypothetical protein PSPTO_4628
PSPTO_3731	-0.442909	1.63e-17	S	ISPssy, transposase
PSPTO_3386	-0.27307	1.03e-17	S	hypothetical protein PSPTO_3386
PSPTO_1938	1.14602	8.04e-18	S	hypothetical protein PSPTO_1938
PSPTO_5210	-1.60826	4.96e-18	S	EF hand domain-containing protein
PSPTO_4152	-0.455097	4.9e-18	S	ISPssy, transposase
PSPTO_4006	0.614026	3.05e-18	S	tail fiber protein H
PSPTO_3590	-0.542325	2.43e-18	S	HAD-superfamily hydrolase
PSPTO_1068	-0.463984	2.28e-18	S	membrane protein
PSPTO_2822	0.471454	2.05e-18	S	hypothetical protein PSPTO_2822
PSPTO_0475	-0.961819	2.04e-18	S	hypothetical protein PSPTO_0475
PSPTO_2426	-0.457079	1.99e-18	S	ISPssy, transposase
PSPTO_1259	-1.53263	7.72e-19	S	hypothetical protein PSPTO_1259
PSPTO_2844	-0.8341	4.8e-19	S	hypothetical protein PSPTO_2844
PSPTO_0819	-0.502525	4.39e-19	S	hypothetical protein PSPTO_0819
PSPTO_2058	-0.632948	2.59e-19	S	hypothetical protein PSPTO_2058
PSPTO_2537	-1.50867	1.41e-19	S	hypothetical protein PSPTO_2537
PSPTO_0516	-0.391376	1.3e-19	S	ISPsy8, transposase OrfB
PSPTO_3767	-0.703623	7.7e-20	S	hypothetical protein PSPTO_3767
PSPTO_5481	-0.322953	7.26e-20	S	hypothetical protein PSPTO_5481
PSPTO_2942	-1.5045	3.77e-20	S	hypothetical protein PSPTO_2942
PSPTO_5207	-1.91906	3.53e-20	S	hypothetical protein PSPTO_5207
PSPTO_1251	-0.945871	3.29e-20	S	hypothetical protein PSPTO_1251
PSPTO_5584	-0.666226	3.07e-20	S	membrane protein
PSPTO_1452	-0.640227	1.66e-20	S	hypothetical protein PSPTO_1452
PSPTO_1341	-0.419091	1.58e-20	S	hypothetical protein PSPTO_1341
PSPTO_4327	-1.08911	1.15e-20	S	hypothetical protein PSPTO_4327
PSPTO_0974	-0.650142	6.69e-21	S	hypothetical protein PSPTO_0974
PSPTO_5509	-0.393065	6.67e-21	S	ISPsy8, transposase OrfB
PSPTO_2137	-1.65785	3.85e-21	S	MbtH-like protein
PSPTO_3946	-1.51846	1.81e-21	S	hypothetical protein PSPTO_3946
PSPTO_4046	-0.739985	1.68e-21	S	tail tape measure protein
PSPTO_4041	-0.88215	1.11e-21	S	host specificity protein J, internal deletion
PSPTO_4716	-1.42701	8.4e-22	S	hypothetical protein PSPTO_4716
PSPTO_4016	1.39463	6.57e-22	S	hypothetical protein PSPTO_4016
PSPTO_3937	-2.04382	5.71e-22	S	hypothetical protein PSPTO_3937
PSPTO_2539	-1.45238	4.65e-22	S	secreted protein Hcp
PSPTO_4347	-0.503901	3.87e-22	S	ISPssy, transposase
PSPTO_5582	-0.506111	3.32e-22	S	ISPssy, transposase
PSPTO_1188	-0.506581	1.77e-22	S	ISPssy, transposase
PSPTO_3146	0.240969	1.68e-22	S	ISPsy7, transposase
PSPTO_4702	-0.521694	9.83e-23	S	ISPssy, transposase
PSPTO_1091	-0.904339	8.25e-23	S	hypothetical protein PSPTO_1091
PSPTO_1900	-1.45009	6.33e-23	S	hypothetical protein PSPTO_1900
PSPTO_4596	-0.509658	3.81e-23	S	ISPssy, transposase
PSPTO_4281	-0.702087	2.51e-23	S	hypothetical protein PSPTO_4281
PSPTO_0907	-0.682885	1.26e-23	S	hypothetical protein PSPTO_0907
PSPTO_2084	-1.65896	1.04e-23	S	hypothetical protein PSPTO_2084
PSPTO_2836	-0.526972	5.66e-24	S	ISPssy, transposase
PSPTO_1229	-0.53362	5.26e-24	S	ISPssy, transposase
PSPTO_0854	-0.596451	3.22e-24	S	hypothetical protein PSPTO_0854
PSPTO_0668	0.571772	2.42e-24	S	hypothetical protein PSPTO_0668
PSPTO_3407	1.00796	1.74e-24	S	hypothetical protein PSPTO_3407
PSPTO_2553	-1.463	1.09e-24	S	hypothetical protein PSPTO_2553
PSPTO_0026	-0.555739	8.29e-25	S	hypothetical protein PSPTO_0026
PSPTO_1913	0.39629	8.24e-25	S	hypothetical protein PSPTO_1913
PSPTO_4595	-0.944454	8.61e-26	S	hypothetical protein PSPTO_4595
PSPTO_2432	-0.338709	4.84e-26	S	ISPssy, transposase
PSPTO_3418	0.719335	4.67e-26	S	DNA primase domain protein
PSPTO_2008	-0.559509	3.8e-26	S	ISPssy, transposase
PSPTO_4532	-1.01919	3.15e-26	S	hypothetical protein PSPTO_4532
PSPTO_5632	-0.45069	1.09e-26	S	hypothetical protein PSPTO_5632
PSPTO_4717	-1.7104	1.05e-26	S	hypothetical protein PSPTO_4717
PSPTO_3963	-0.337949	9.24e-27	S	ISPssy, transposase
PSPTO_4275	0.766423	2.44e-27	S	short-chain dehydrogenase/reductase family oxidoreductase
PSPTO_0534	-0.568912	1.8e-27	S	ISPssy, transposase
PSPTO_3390	1.17071	1.56e-27	S	tail protein D
PSPTO_4969	-0.626335	7.6e-28	S	hypothetical protein PSPTO_4969
PSPTO_4643	-0.344616	4.78e-28	S	ISPssy, transposase
PSPTO_5564	-0.584615	4.73e-28	S	ISPssy, transposase
PSPTO_2086	-1.07364	1.69e-28	S	hypothetical protein PSPTO_2086
PSPTO_3054	-1.27357	1.61e-28	S	short chain dehydrogenase/reductase family oxidoreductase
PSPTO_0048	0.459394	9.45e-29	S	hypothetical protein PSPTO_0048
PSPTO_0027	-1.18944	9.39e-29	S	hypothetical protein PSPTO_0027
PSPTO_0147	0.539871	6.62e-29	S	hypothetical protein PSPTO_0147
PSPTO_4677	-0.860487	3.69e-29	S	hypothetical protein PSPTO_4677
PSPTO_0780	-0.600001	2.02e-29	S	ISPssy, transposase
PSPTO_1681	-0.743145	6.47e-30	S	hypothetical protein PSPTO_1681
PSPTO_3253	-1.24679	5.71e-30	S	hypothetical protein PSPTO_3253
PSPTO_4529	0.341473	2.88e-30	S	hypothetical protein PSPTO_4529
PSPTO_0216	-0.775536	2.38e-30	S	hypothetical protein PSPTO_0216
PSPTO_0295	-1.62975	1.03e-30	S	hypothetical protein PSPTO_0295
PSPTO_1315	-0.369503	2.85e-31	S	ISPssy, transposase
PSPTO_2887	-0.613881	1.56e-31	S	ISPssy, transposase
PSPTO_4105	-0.450892	9.32e-32	S	major facilitator family transporter
PSPTO_0583	-0.72295	8.46e-32	S	hypothetical protein PSPTO_0583
PSPTO_5631	-1.45125	1.56e-32	S	hypothetical protein PSPTO_5631
PSPTO_4348	-1.17508	7.48e-33	S	hypothetical protein PSPTO_4348
PSPTO_4971	-0.372617	7.4e-33	S	ISPssy, transposase
PSPTO_0895	-0.811681	7.1e-33	S	hypothetical protein PSPTO_0895
PSPTO_3650	-0.815405	5.59e-33	S	hypothetical protein PSPTO_3650
PSPTO_1567	0.577776	2.56e-33	S	ISPsy6, transposase
PSPTO_2224	-0.842607	1.5e-33	S	hypothetical protein PSPTO_2224
PSPTO_3303	1.28432	7.45e-34	S	hypothetical protein PSPTO_3303
PSPTO_3393	-0.891407	1.79e-34	S	tail tape measure protein
PSPTO_3419	1.66774	1.69e-34	S	C4-type zinc finger protein, DksA/TraR family
PSPTO_5440	-0.389466	6.56e-35	S	ISPssy, transposase
PSPTO_3753	-0.831809	5.89e-35	S	methyl-accepting chemotaxis protein
PSPTO_4741	-1.74029	9.78e-36	S	hypothetical protein PSPTO_4741
PSPTO_4458	-0.850545	1.73e-36	S	hypothetical protein PSPTO_4458
PSPTO_2328	-0.40386	1.38e-36	S	ISPssy, transposase
PSPTO_0025	-0.501133	1.33e-36	S	haloacid dehalogenase-like family hydrolase
PSPTO_2324	-0.394108	1.31e-36	S	ISPssy, transposase
PSPTO_4067	-1.40144	1.29e-36	S	short-chain dehydrogenase/reductase family oxidoreductase
PSPTO_2010	-0.401577	6.32e-37	S	ISPssy, transposase
PSPTO_1603	-1.13976	3.29e-37	S	hypothetical protein PSPTO_1603
PSPTO_5206	-1.7406	2.77e-37	S	EF hand domain-containing protein
PSPTO_5384	-0.507049	2.42e-37	S	hypothetical protein PSPTO_5384
PSPTO_5205	-2.30217	2.09e-37	S	hypothetical protein PSPTO_5205
PSPTO_2260	-0.6065	7.16e-38	S	hypothetical protein PSPTO_2260
PSPTO_4996	-0.564781	6.87e-38	S	hypothetical protein PSPTO_4996, partial
PSPTO_2234	-0.407158	6.32e-38	S	ISPssy, transposase
PSPTO_4253	-0.408239	5.31e-38	S	ISPssy, transposase
PSPTO_2541	-0.410705	4.11e-38	S	ISPssy, transposase
PSPTO_4753	-0.427182	3.34e-38	S	hypothetical protein PSPTO_4753
PSPTO_3092	-1.02637	1.91e-38	S	hypothetical protein PSPTO_3092
PSPTO_4009	1.97136	1.59e-38	S	regulatory protein Cro
PSPTO_2439	-0.611782	1.46e-38	S	acyl-CoA dehydrogenase family protein
PSPTO_2318	-1.16561	6.86e-39	S	hypothetical protein PSPTO_2318
PSPTO_0882	-0.578399	4.32e-39	S	hypothetical protein PSPTO_0882
PSPTO_1166	-0.670071	1.01e-39	S	ISPssy, transposase
PSPTO_5428	-0.416759	4.94e-40	S	ISPssy, transposase
PSPTO_0844	-0.420736	3.87e-40	S	ISPssy, transposase
PSPTO_1082	-1.32136	1.37e-40	S	hypothetical protein PSPTO_1082
PSPTO_3061	-1.32801	1.18e-40	S	LysR family transcriptional regulator
PSPTO_0903	-0.427163	4.87e-41	S	ISPssy, transposase
PSPTO_4797	-1.20755	4.71e-41	S	hypothetical protein PSPTO_4797
PSPTO_1198	0.876345	2.54e-41	S	hypothetical protein PSPTO_1198
PSPTO_5348	-0.518457	3.6e-42	S	hypothetical protein PSPTO_5348
PSPTO_2085	-1.44588	9.42e-43	S	hypothetical protein PSPTO_2085
PSPTO_4729	-0.805398	8.58e-44	S	ISPsy4, transposition helper protein
PSPTO_0296	-0.895381	3.02e-44	S	hypothetical protein PSPTO_0296
PSPTO_1658	-0.824517	1.83e-44	S	ISPsy4, transposition helper protein
PSPTO_2631	-1.20697	6.08e-46	S	hypothetical protein PSPTO_2631
PSPTO_4102	-0.670847	4.24e-46	S	hypothetical protein PSPTO_4102
PSPTO_3057	-1.36361	1.88e-46	S	MmgE/PrpD family protein
PSPTO_4007	1.98165	1.02e-46	S	hypothetical protein PSPTO_4007
PSPTO_3484	-0.716354	6.54e-47	S	lipoprotein
PSPTO_2819	0.556378	4.54e-48	S	hypothetical protein PSPTO_2819
PSPTO_4609	-1.19931	4.44e-48	S	hypothetical protein PSPTO_4609
PSPTO_0342	1.45634	3.38e-48	S	hypothetical protein PSPTO_0342
PSPTO_1088	-0.445708	3.25e-48	S	hypothetical protein PSPTO_1088
PSPTO_4440	0.616728	1.83e-49	S	hypothetical protein PSPTO_4440
PSPTO_0291	-0.878659	1.77e-49	S	ISPsy4, transposition helper protein
PSPTO_2431	-2.37931	9.42e-50	S	hypothetical protein PSPTO_2431
PSPTO_3607	-0.852957	8.1e-51	S	ISPsy4, transposition helper protein
PSPTO_3217	-2.68722	4.43e-51	S	hypothetical protein PSPTO_3217
PSPTO_0529	-0.860634	6.91e-52	S	hypothetical protein PSPTO_0529
PSPTO_2912	-1.44292	2.71e-52	S	glutamine ABC transporter, periplasmic amino acid-binding protein
PSPTO_0331	0.575767	1.38e-52	S	hypothetical protein PSPTO_0331
PSPTO_0864	-0.894604	1.76e-55	S	ISPsy4, transposition helper protein
PSPTO_4750	-1.06794	5.38e-57	S	hypothetical protein PSPTO_4750
PSPTO_0018	-0.930097	2.31e-57	S	ISPsy4, transposition helper protein
PSPTO_3432	-0.931496	1.43e-57	S	ISPsy4, transposition helper protein
PSPTO_1364	-1.25619	5.22e-58	S	hypothetical protein PSPTO_1364
PSPTO_2165	-1.36367	8.67e-59	S	group II intron, maturase
PSPTO_0892	-0.627261	4e-59	S	autotransporter
PSPTO_0522	0.604406	1.12e-59	S	hypothetical protein PSPTO_0522
PSPTO_4770	-0.705978	1.12e-59	S	hypothetical protein PSPTO_4770
PSPTO_0525	-1.18976	2.93e-61	S	lipoprotein
PSPTO_0930	0.649083	6.88e-62	S	hypothetical protein PSPTO_0930
PSPTO_0894	-0.605533	1.89e-62	S	lipoprotein
PSPTO_0050	-0.903621	1.14e-62	S	hypothetical protein PSPTO_0050
PSPTO_0832	-1.00351	3.65e-63	S	ISPsy4, transposition helper protein
PSPTO_4603	-0.755988	5.98e-64	S	site-specific recombinase, phage integrase family
PSPTO_2125	-0.891098	3.87e-64	S	hypothetical protein PSPTO_2125
PSPTO_2237	-0.700448	2.05e-64	S	hypothetical protein PSPTO_2237
PSPTO_2641	-2.08594	2.04e-64	S	lipoprotein
PSPTO_4714	-1.22701	3.26e-65	S	cmaU protein
PSPTO_5434	0.277902	1.32e-66	S	hypothetical protein PSPTO_5434
PSPTO_2928	-0.611222	1.16e-67	S	DnaJ domain-containing protein
PSPTO_0193	-1.02186	8.65e-69	S	ISPsy4, transposition helper protein
PSPTO_0572	-0.746383	1.78e-70	S	bacteriocin
PSPTO_0029	-2.21129	2.42e-71	S	transposition helper protein
PSPTO_1367	-1.30273	1.81e-71	S	GNAT family acetyltransferase
PSPTO_1094	-1.26108	1.06e-72	S	hypothetical protein PSPTO_1094
PSPTO_0013	-1.06905	5.9e-74	S	hypothetical protein PSPTO_0013
PSPTO_5531	-0.80232	6.27e-75	S	hypothetical protein PSPTO_5531
PSPTO_0521	1.2645	1.4e-76	S	DNA-binding protein
PSPTO_3677	0.919704	8.12e-77	S	hypothetical protein PSPTO_3677
PSPTO_1915	0.597352	4.1e-79	S	transferase, hexapeptide repeat protein
PSPTO_5202	-0.545827	3.09e-80	S	hypothetical protein PSPTO_5202
PSPTO_1655	-1.59152	1.94e-80	S	hypothetical protein PSPTO_1655
PSPTO_4118	1.19676	7.11e-81	S	hypothetical protein PSPTO_4118
PSPTO_0020	-2.16901	4.08e-81	S	hypothetical protein PSPTO_0020
PSPTO_4008	1.92827	6.34e-82	S	hypothetical protein PSPTO_4008
PSPTO_2929	-0.895246	5.18e-82	S	hypothetical protein PSPTO_2929
PSPTO_3065	-1.15456	3.37e-84	S	hypothetical protein PSPTO_3065
PSPTO_3844	0.615725	1.1e-86	S	hypothetical protein PSPTO_3844
PSPTO_0057	-0.969605	2.36e-87	S	transposition helper protein
PSPTO_5635	-0.394143	2.05e-87	S	hypothetical protein PSPTO_5635
PSPTO_1656	-0.660287	2.43e-88	S	hypothetical protein PSPTO_1656
PSPTO_0666	0.767519	8.04e-91	S	hypothetical protein PSPTO_0666
PSPTO_4708	-0.893718	2.62e-92	S	coronamic acid synthetase CmaE
PSPTO_4711	-1.60349	1.21e-94	S	coronamic acid synthetase CmaC
PSPTO_0149	0.686178	5.02e-96	S	hypothetical protein PSPTO_0149
PSPTO_4747	-1.82381	7.53e-97	S	hypothetical protein PSPTO_4747
PSPTO_0527	-0.523937	5.05e-99	S	hypothetical protein PSPTO_0527
PSPTO_4017	1.64809	1.48e-100	S	hypothetical protein PSPTO_4017
PSPTO_0007	-1.40229	7.38e-101	S	hypothetical protein PSPTO_0007
PSPTO_5423	-2.09184	2.69e-101	S	hypothetical protein PSPTO_5423
PSPTO_3228	-2.01208	4.12e-105	S	hypothetical protein PSPTO_3228
PSPTO_2397	-1.99347	9.79e-109	S	short chain dehydrogenase
PSPTO_3420	1.525	5.45e-109	S	hypothetical protein PSPTO_3420
PSPTO_3929	-2.95339	2.4e-110	S	cold shock domain family protein
PSPTO_0031	-1.43094	2.07e-114	S	Ser/Thr protein phosphatase family protein
PSPTO_1914	0.577888	9.03e-116	S	short chain dehydrogenase/reductase family oxidoreductase
PSPTO_4713	-1.88499	1.76e-118	S	alanyl tRNA synthetase-related protein
PSPTO_2440	-0.958866	1.63e-118	S	acyl-CoA dehydrogenase family protein
PSPTO_4772	-1.37702	1.6e-119	S	hypothetical protein PSPTO_4772
PSPTO_0049	-1.02099	3.04e-120	S	hypothetical protein PSPTO_0049
PSPTO_1069	-1.36851	1.89e-120	S	membrane protein
PSPTO_0358	0.908938	9.16e-122	S	ISPsy6, transposase
PSPTO_2859	-1.44842	1.46e-122	S	hypothetical protein PSPTO_2859
PSPTO_2396	-1.79449	1.44e-128	S	short chain dehydrogenase/reductase family oxidoreductase
PSPTO_4485	0.967454	9.59e-129	S	ISPsy6, transposase
PSPTO_2647	0.654363	2.16e-132	S	hypothetical protein PSPTO_2647
PSPTO_0012	-1.07967	4.7e-135	S	hypothetical protein PSPTO_0012
PSPTO_0030	-1.38934	3.16e-135	S	hypothetical protein PSPTO_0030
PSPTO_3104	0.721248	1.27e-135	S	hypothetical protein PSPTO_3104
PSPTO_1816	2.32267	1.19e-135	S	hypothetical protein PSPTO_1816
PSPTO_2390	-2.17379	3.92e-137	S	hypothetical protein PSPTO_2390
PSPTO_0015	-1.39507	4.39e-138	S	hypothetical protein PSPTO_0015
PSPTO_0528	-1.54013	2.36e-140	S	hypothetical protein PSPTO_0528
PSPTO_1967	-2.05267	2.89e-141	S	hypothetical protein PSPTO_1967
PSPTO_5630	-1.12678	2.7e-142	S	hypothetical protein PSPTO_5630
PSPTO_0016	-1.53184	1.36e-142	S	hypothetical protein PSPTO_0016
PSPTO_4970	-0.774752	5.31e-144	S	YD repeat protein
PSPTO_2437	0.938175	2.47e-144	S	ISPsy5, transposase
PSPTO_3613	0.933508	7.9e-145	S	ISPsy5, transposase
PSPTO_4676	-1.70858	7.49e-147	S	hypothetical protein PSPTO_4676
PSPTO_3213	0.948633	2.96e-152	S	ISPsy5, transposase
PSPTO_2840	0.975647	4.87e-156	S	ISPsy5, transposase
PSPTO_5368	0.971721	2.79e-158	S	ISPsy5, transposase
PSPTO_3019	-1.99805	2.16e-159	S	oxidoreductase, Gfo/Idh/MocA family
PSPTO_1477	1.14065	1.3e-161	S	ISPsy6, transposase
PSPTO_3216	0.984102	5.33e-162	S	ISPsy5, transposase
PSPTO_4060	1.15543	2.27e-162	S	ISPsy6, transposase
PSPTO_1020	0.975921	1.44e-162	S	ISPsy5, transposase
PSPTO_1097	-2.10135	7.52e-163	S	membrane protein
PSPTO_4326	-1.76833	1.06e-163	S	hypothetical protein PSPTO_4326
PSPTO_2204	1.1543	2.48e-166	S	ISPsy6, transposase
PSPTO_2394	-0.974248	2.94e-170	S	radical SAM domain-containing protein
PSPTO_4567	1.01137	1.83e-172	S	ISPsy5, transposase
PSPTO_3999	1.02244	1.34e-172	S	ISPsy5, transposase
PSPTO_5445	1.01137	1.02e-172	S	ISPsy5, transposase
PSPTO_3808	1.08951	1.32e-182	S	ISPsy6, transposase
PSPTO_2977	-1.39471	3.66e-185	S	hypothetical protein PSPTO_2977
PSPTO_5591	1.05498	5.49e-187	S	ISPsy5, transposase
PSPTO_0297	-1.24543	3.7e-187	S	hypothetical protein PSPTO_0297
PSPTO_1227	1.04387	7.12e-188	S	ISPsy5, transposase
PSPTO_0670	1.06645	1.27e-189	S	ISPsy5, transposase
PSPTO_3896	2.39594	5.66e-196	S	hypothetical protein PSPTO_3896
PSPTO_5619	-2.67448	5.86e-199	S	hypothetical protein PSPTO_5619
PSPTO_3218	-1.88459	2.25e-199	S	hypothetical protein PSPTO_3218
PSPTO_4014	-1.42742	1.83e-202	S	ISPsy4, transposition helper protein
PSPTO_1657	-1.11736	1.19e-203	S	hypothetical protein PSPTO_1657
PSPTO_3387	-0.404215	5.64e-204	S	hypothetical protein PSPTO_3387
PSPTO_5576	-1.44506	2.11e-206	S	ISPsy4, transposition helper protein
PSPTO_2971	1.02799	1.21e-207	S	ISPsy5, transposase
PSPTO_4743	-1.80546	2.47e-208	S	hypothetical protein PSPTO_4743
PSPTO_5373	-1.62811	9.68e-210	S	hypothetical protein PSPTO_5373
PSPTO_4766	1.19321	5.47e-210	S	hypothetical protein PSPTO_4766
PSPTO_2322	-1.453	8.08e-215	S	ISPsy4, transposition helper protein
PSPTO_1096	-1.47545	3.94e-216	S	ISPsy4, transposition helper protein
PSPTO_4742	-2.23869	3.61e-216	S	site-specific recombinase, phage integrase family
PSPTO_4150	0.739817	1.26e-216	S	hypothetical protein PSPTO_4150
PSPTO_2741	-1.05384	2.62e-220	S	ISPsy4, transposition helper protein
PSPTO_3225	-1.49796	1.08e-220	S	ISPsy4, transposition helper protein
PSPTO_4606	-2.70053	1.53e-224	S	hypothetical protein PSPTO_4606
PSPTO_5370	-1.52371	4.42e-227	S	ISPsy4, transposition helper protein
PSPTO_3014	-1.49682	2.75e-227	S	ISPsy4, transposition helper protein
PSPTO_0023	-1.00983	9.43e-228	S	hypothetical protein PSPTO_0023
PSPTO_1093	-1.97046	1.93e-228	S	relaxase/mobilization nuclease domain protein
PSPTO_4792	1.30344	2.35e-233	S	ISPsy6, transposase
PSPTO_5059	1.92213	5.02e-234	S	hypothetical protein PSPTO_5059
PSPTO_3050	-1.54917	1.14e-235	S	AraC family transcriptional regulator
PSPTO_5209	-2.93661	7.15e-237	S	hypothetical protein PSPTO_5209
PSPTO_4626	-1.53055	2.48e-239	S	ISPsy4, transposition helper protein
PSPTO_5426	-2.03976	5.67e-240	S	hypothetical protein PSPTO_5426
PSPTO_0056	-1.55334	3.89e-241	S	ISPsy4, transposition helper protein
PSPTO_4270	-1.58298	3.05e-242	S	ISPsy4, transposition helper protein
PSPTO_0052	-0.8617	3.41e-252	S	hypothetical protein PSPTO_0052
PSPTO_5122	-0.987393	5.28e-255	S	hypothetical protein PSPTO_5122
PSPTO_4315	0.3579	6.06e-271	S	transcriptional regulator
PSPTO_5437	-3.00092	3.71e-273	S	hypothetical protein PSPTO_5437
PSPTO_0803	2.74067	0	S	hypothetical protein PSPTO_0803
PSPTO_3067	2.33917	0	S	hypothetical protein PSPTO_3067
PSPTO_1595	2.19635	0	S	hypothetical protein PSPTO_1595
PSPTO_2356	1.95343	0	S	hypothetical protein PSPTO_2356
PSPTO_3974	1.61926	0	S	tolR protein
PSPTO_4573	1.56187	0	S	hypothetical protein PSPTO_4573
PSPTO_0896	1.47971	0	S	sensor histidine kinase/response regulator
PSPTO_2648	1.36888	0	S	hypothetical protein PSPTO_2648
PSPTO_0206	1.2854	0	S	hypothetical protein PSPTO_0206
PSPTO_4994	1.25674	0	S	ISPsy5, transposase
PSPTO_4251	1.24669	0	S	ISPsy5, transposase
PSPTO_3996	1.24077	0	S	ISPsy5, transposase
PSPTO_4693	1.22374	0	S	ISPsy5, transposase
PSPTO_4737	1.21695	0	S	ISPsy5, transposase
PSPTO_5148	1.21551	0	S	polyhydroxyalkanoate granule-associated protein PhaI
PSPTO_1189	1.21376	0	S	ISPsy5, transposase
PSPTO_0196	1.20325	0	S	ISPsy5, transposase
PSPTO_4389	1.19297	0	S	ISPsy5, transposase
PSPTO_5411	1.19207	0	S	ISPsy5, transposase
PSPTO_4764	1.19199	0	S	ISPsy5, transposase
PSPTO_5543	1.19085	0	S	ISPsy5, transposase
PSPTO_2460	1.18786	0	S	ISPsy5, transposase
PSPTO_0039	1.18557	0	S	ISPsy5, transposase
PSPTO_5212	1.18435	0	S	ISPsy5, transposase
PSPTO_3651	1.17724	0	S	ISPsy5, transposase
PSPTO_1098	1.13662	0	S	ISPsy5, transposase
PSPTO_2332	0.725235	0	S	hypothetical protein PSPTO_2332
PSPTO_4752	0.708116	0	S	hypothetical protein PSPTO_4752
PSPTO_5433	-0.765362	0	S	hypothetical protein PSPTO_5433
PSPTO_5431	-0.917391	0	S	hypothetical protein PSPTO_5431
PSPTO_3483	-0.926905	0	S	hypothetical protein PSPTO_3483
PSPTO_4761	-1.11147	0	S	hypothetical protein PSPTO_4761
PSPTO_3995	-1.11328	0	S	abortive infection protein, internal deletion
PSPTO_3337	-1.34113	0	S	hypothetical protein PSPTO_3337
PSPTO_5435	-1.37195	0	S	secreted protein Hcp
PSPTO_5633	-1.37616	0	S	hypothetical protein PSPTO_5633
PSPTO_1070	-1.38871	0	S	lipopolysaccharide biosynthesis protein
PSPTO_1073	-1.40991	0	S	membrane protein
PSPTO_5203	-1.4989	0	S	hypothetical protein PSPTO_5203
PSPTO_3485	-1.62464	0	S	lipase family protein
PSPTO_5073	-1.78728	0	S	hypothetical protein PSPTO_5073
PSPTO_5204	-1.81993	0	S	EF hand domain-containing protein
PSPTO_5430	-1.8305	0	S	hypothetical protein PSPTO_5430
PSPTO_4324	-1.83907	0	S	hypothetical protein PSPTO_4324
PSPTO_3291	-1.84811	0	S	methyl-accepting chemotaxis protein
PSPTO_1850	-1.98689	0	S	hypothetical protein PSPTO_1850
PSPTO_2083	-2.02597	0	S	hypothetical protein PSPTO_2083
PSPTO_4754	-2.07148	0	S	hypothetical protein PSPTO_4754
PSPTO_0038	-2.076	0	S	hypothetical protein PSPTO_0038
PSPTO_5414	-2.10274	0	S	lipoprotein
PSPTO_4325	-2.12865	0	S	hypothetical protein PSPTO_4325
PSPTO_4746	-2.1623	0	S	site-specific recombinase, phage integrase family domain protein
PSPTO_4634	-2.17107	0	S	N-acetylmuramoyl-L-alanine amidase
PSPTO_5427	-2.24208	0	S	hypothetical protein PSPTO_5427
PSPTO_4733	-2.27709	0	S	hypothetical protein PSPTO_4733
PSPTO_4321	-2.28054	0	S	hypothetical protein PSPTO_4321
PSPTO_0021	-2.31219	0	S	hypothetical protein PSPTO_0021
PSPTO_5365	-2.36294	0	S	hypothetical protein PSPTO_5365
PSPTO_4607	-2.42578	0	S	hypothetical protein PSPTO_4607
PSPTO_1297	-2.44116	0	S	hypothetical protein PSPTO_1297
PSPTO_4627	-2.44694	0	S	hypothetical protein PSPTO_4627
PSPTO_2458	-2.47635	0	S	hypothetical protein PSPTO_2458
PSPTO_0871	-2.5063	0	S	macrolide efflux protein
PSPTO_1090	-2.53621	0	S	hypothetical protein PSPTO_1090
PSPTO_5420	-2.55798	0	S	hypothetical protein PSPTO_5420
PSPTO_4605	-2.58176	0	S	hypothetical protein PSPTO_4605
PSPTO_1410	-2.58601	0	S	exchangeable effector locus protein
PSPTO_3616	-2.70784	0	S	hypothetical protein PSPTO_3616
PSPTO_5421	-2.92535	0	S	lipoprotein
PSPTO_5419	-2.93055	0	S	hypothetical protein PSPTO_5419
PSPTO_4323	-2.93385	0	S	hypothetical protein PSPTO_4323
PSPTO_4322	-2.9649	0	S	hypothetical protein PSPTO_4322
PSPTO_5413	-3.08185	0	S	EF hand domain-containing protein
PSPTO_0856	-3.17075	0	S	hypothetical protein PSPTO_0856
PSPTO_5645	-3.28479	0	S	hypothetical protein PSPTO_5645
PSPTO_2422	-3.42791	0	S	hypothetical protein PSPTO_2422
PSPTO_0837	-3.52972	0	S	hypothetical protein PSPTO_0837
PSPTO_0201	-3.56889	0	S	hypothetical protein PSPTO_0201
PSPTO_4272	-3.58615	0	S	hypothetical protein PSPTO_4272
PSPTO_4763	-3.63374	0	S	hypothetical protein PSPTO_4763
PSPTO_0371	-3.63838	0	S	indoleacetate-lysine ligase
PSPTO_4386	-3.73034	0	S	hypothetical protein PSPTO_4386
PSPTO_5646	-3.78808	0	S	hypothetical protein PSPTO_5646
PSPTO_4762	-3.84058	0	S	von Willebrand factor type A domain-containing protein
PSPTO_0877	-3.87275	0	S	type III effector HopQ1-1
PSPTO_4387	-4.10221	0	S	hypothetical protein PSPTO_4387
PSPTO_1409	-4.15132	0	S	hypothetical protein PSPTO_1409
PSPTO_2679	-4.39225	0	S	hypothetical protein PSPTO_2679
PSPTO_1408	-4.52412	0	S	hypothetical protein PSPTO_1408
PSPTO_5622	-4.79331	0	S	hypothetical protein PSPTO_5622
PSPTO_1406	-4.95752	0	S	type III effector HopB1
PSPTO_4332	-5.09599	0	S	hypothetical protein PSPTO_4332
PSPTO_0875	-5.17757	0	S	hypothetical protein PSPTO_0875
PSPTO_0874	-5.22675	0	S	nikkomycin biosynthesis domain protein
PSPTO_2457	-5.34426	0	S	hypothetical protein PSPTO_2457
PSPTO_5459	#N/A	#N/A	#N/A	#N/A
PSPTO_2990	#N/A	#N/A	#N/A	branched-chain amino acid ABC transporter ATP-binding protein
PSPTO_3411	#N/A	#N/A	#N/A	hypothetical protein PSPTO_3411
PSPTO_3211	#N/A	#N/A	#N/A	hypothetical protein PSPTO_3211
PSPTO_3774	#N/A	#N/A	#N/A	hypothetical protein PSPTO_3774
PSPTO_4255	#N/A	#N/A	#N/A	carboxymuconolactone decarboxylase family protein
PSPTO_0561	#N/A	#N/A	#N/A	hypothetical protein PSPTO_0561
PSPTO_1036	#N/A	#N/A	#N/A	hypothetical protein PSPTO_1036
PSPTO_1447	#N/A	#N/A	#N/A	hypothetical protein PSPTO_1447
PSPTO_1566	#N/A	#N/A	#N/A	hypothetical protein PSPTO_1566
PSPTO_1872	#N/A	#N/A	#N/A	hypothetical protein PSPTO_1872
PSPTO_2076	#N/A	#N/A	#N/A	hypothetical protein PSPTO_2076
PSPTO_2087	#N/A	#N/A	#N/A	hypothetical protein PSPTO_2087
PSPTO_2325	#N/A	#N/A	#N/A	hypothetical protein PSPTO_2325
PSPTO_2433	#N/A	#N/A	#N/A	hypothetical protein PSPTO_2433
PSPTO_2727	#N/A	#N/A	#N/A	hypothetical protein PSPTO_2727
PSPTO_2881	#N/A	#N/A	#N/A	hypothetical protein PSPTO_2881
PSPTO_2892	#N/A	#N/A	#N/A	hypothetical protein PSPTO_2892
PSPTO_3168	#N/A	#N/A	#N/A	hypothetical protein PSPTO_3168
PSPTO_3289	#N/A	#N/A	#N/A	hypothetical protein PSPTO_3289
PSPTO_3568	#N/A	#N/A	#N/A	hypothetical protein PSPTO_3568
PSPTO_4055	#N/A	#N/A	#N/A	hypothetical protein PSPTO_4055
PSPTO_4189	#N/A	#N/A	#N/A	hypothetical protein PSPTO_4189
PSPTO_4364	#N/A	#N/A	#N/A	hypothetical protein PSPTO_4364
PSPTO_4672	#N/A	#N/A	#N/A	hypothetical protein PSPTO_4672
PSPTO_4785	#N/A	#N/A	#N/A	hypothetical protein PSPTO_4785
PSPTO_5026	#N/A	#N/A	#N/A	hypothetical protein PSPTO_5026
PSPTO_5236	#N/A	#N/A	#N/A	hypothetical protein PSPTO_5236, partial
PSPTO_3227	#N/A	#N/A	#N/A	hypothetical protein PSPTO_3227

## Sheet: PssB728a unique genes
Pss_B728a	Log2 Fold change	Pvalue	COG	Protein
Psyr_1192	-5.96189	0		type III helper protein HrpA2
Psyr_1198	-4.03895	0		type III secretion protein HrpF
Psyr_1220	-3.0373	0		type III effector HopX1
Psyr_0738	-2.07668	0		type III effector protein AvrRpm1
Psyr_1224	-0.409663	0.000842983		type III effector HopZ3
Psyr_1462	-1.62072	9.16e-38	J	N-acetyltransferase GCN5
Psyr_1537	-0.761252	1.17e-37	J	amidase
Psyr_1796	-1.15203	1.27e-105	J	N-acetyltransferase GCN5
Psyr_2691	-1.71337	1.18e-172	J	bifunctional UDP-glucuronic acid decarboxylase/UDP-4-amino-4-deoxy-L-arabinose formyltransferase
Psyr_0008	0.506831	3.65e-08	K	AraC family transcriptional regulator
Psyr_0121	0.533896	1.04e-23	K	regulatory protein, TetR
Psyr_0193	0.662824	1.05e-54	K	AraC family transcriptional regulator
Psyr_0649	-0.0931294	0.492373	K	AraC family transcriptional regulator
Psyr_0741	0.0406474	0.186255	K	regulatory protein, TetR
Psyr_0767	-0.323068	1.99e-07	K	regulatory protein LysR
Psyr_0777	0.361853	3.42e-09	K	LacI transcriptional regulator
Psyr_0879	-0.330984	0.0160294	K	N-acetyltransferase GCN5
Psyr_0909	0.11162	0.157474	K	regulatory protein LysR
Psyr_0910	0.27128	6.89e-15	K	AraC family transcriptional regulator
Psyr_1078	-0.176181	0.0679268	K	hypothetical protein Psyr_1078
Psyr_1172	-0.43809	5.08e-09	K	regulatory proteins, AsnC/Lrp
Psyr_1435	0.0766913	0.086983	K	regulatory protein LysR
Psyr_1437	-0.707678	2.26e-40	K	regulatory protein LysR
Psyr_1504	-0.235036	0.00205701	K	regulatory protein ArsR
Psyr_1702	-0.729967	1.03e-13	K	regulatory protein LuxR
Psyr_1752	0.526359	1.92e-16	K	hypothetical protein Psyr_1752
Psyr_1840	0.96998	2.93e-10	K	regulatory protein, MarR
Psyr_1841	0.00147739	1	K	class I and II aminotransferase
Psyr_2180	-0.373356	6.77e-10	K	regulatory protein LysR
Psyr_2183	-0.290505	2.28e-05	K	transcriptional regulator GntR
Psyr_2213	-0.213407	1.07e-06	K	AraC family transcriptional regulator
Psyr_2564	-1.91954	9.3e-28	K	transcriptional regulator GntR
Psyr_2580	0.63193	3.61e-39	K	sigma-70 region 2
Psyr_2602	-0.996655	6.27e-90	K	regulatory protein LuxR
Psyr_2607	-2.29352	2.87e-99	K	regulatory protein LuxR
Psyr_2671	-1.18209	3.28e-222	K	regulatory protein LysR
Psyr_2675	-0.326113	0.00760441	K	transcriptional regulator GntR
Psyr_2915	-0.210118	0.0312476	K	AraC family transcriptional regulator
Psyr_2920	-0.298842	5.51e-05	K	transcriptional regulator GntR
Psyr_2925	-0.127969	0.179051	K	helix-hairpin-helix DNA-binding motif-containing protein
Psyr_2945	0.336435	5.78e-08	K	regulatory protein LysR
Psyr_2951	0.332781	0.000537841	K	regulatory protein LysR
Psyr_3051	-0.202936	0.0116511	K	regulatory protein LysR
Psyr_3087	-1.28751	1.29e-71	K	transcriptional regulator GntR
Psyr_3135	-0.338609	0.000898502	K	transcriptional regulator GntR
Psyr_3484	-0.239198	0.00321162	K	DNA-binding transcriptional regulator CynR
Psyr_3543	-0.256721	0.00342573	K	AraC family transcriptional regulator
Psyr_3547	0.498135	2.8e-29	K	regulatory protein, TetR
Psyr_3551	-0.847681	0	K	Arc-like DNA binding
Psyr_3796	0.431397	6.91e-05	K	regulatory protein LysR
Psyr_3825	-0.0768473	0.166422	K	regulatory protein LysR
Psyr_4266	-0.066193	0.0602179	K	regulatory protein LuxR
Psyr_4299	1.35161	2.05e-90	K	helix-turn-helix, Fis-type
Psyr_4490	0.396878	1.76e-18	K	regulatory protein, DeoR
Psyr_4923	0.0832087	0.12511	K	regulatory protein LysR
Psyr_4927	-0.687949	4.64e-06	K	ATP-dependent DNA helicase recG, partial
Psyr_0105	-0.767855	1.52e-15	L	integrase catalytic subunit
Psyr_0593	0.573651	4.44e-25	L	ISPsy9, transposase OrfA
Psyr_0651	-0.20215	0.0333614	L	helix-turn-helix, Fis-type
Psyr_0736	-1.14007	7.29e-23	L	umuC protein, partial
Psyr_0988	-0.0111254	0.881184	L	integrase catalytic subunit
Psyr_1177	0.561883	1.17e-22	L	ISPsy9, transposase OrfA
Psyr_1421	-0.529186	1.81e-14	L	Phage integrase
Psyr_1425	-0.164881	0.00673486	L	DNA-directed DNA polymerase
Psyr_1433	-1.08574	1.32e-103	L	C-5 cytosine-specific DNA methylase
Psyr_1473	-0.666631	5.29e-30	L	DNA topoisomerase III
Psyr_1508	-0.211711	1.98e-09	L	Phage integrase:Phage integrase, N-terminal SAM-like
Psyr_1520	-0.771006	3.75e-17	L	SNF2-like protein
Psyr_1522	-1.61122	3.93e-98	L	single-stranded DNA-binding protein
Psyr_1531	-0.88451	4.92e-14	L	DnaB helicase
Psyr_1975	-0.0541125	0.179842	L	integrase catalytic subunit
Psyr_2640	-0.053769	0.40435	L	NUDIX hydrolase
Psyr_2654	-0.35801	1.6e-09	L	integrase catalytic subunit
Psyr_2667	-0.359289	5.68e-95	L	transposase Tn3
Psyr_2821	-0.0748754	0.198745	L	hypothetical protein Psyr_2821
Psyr_2825	-0.706563	3.95e-15	L	DNA methylase N-4/N-6
Psyr_2828	-2.38667	0	L	C-5 cytosine-specific DNA methylase
Psyr_2832	0.171129	0.103476	L	Phage integrase:Phage integrase, N-terminal SAM-like
Psyr_2846	-0.190351	0.060903	L	Phage integrase:Phage integrase, N-terminal SAM-like
Psyr_2914	-1.23452	0	L	ATP-dependent DNA helicase RecQ
Psyr_3316	-0.712612	2.93e-08	L	ISPsy8, transposase OrfA
Psyr_3366	-0.262888	0.00149428	L	DNA-3-methyladenine glycosylase II
Psyr_3804	-1.05711	0	L	ATP-dependent DNA helicase RecQ
Psyr_3811	-0.784473	3.88e-13	L	transposase IS3/IS911
Psyr_3984	-1.31882	0	L	DNA helicase-like protein
Psyr_4131	-0.739005	3.74e-79	L	IS111A/IS1328/IS1533
Psyr_4608	0.0419895	0.368564	L	integrase catalytic subunit
Psyr_4646	-0.225785	4e-05	L	Phage integrase:Phage integrase, N-terminal SAM-like
Psyr_4680	-0.0658912	0.172006	L	integrase catalytic subunit
Psyr_4860	-0.279575	5.6e-08	L	integrase catalytic subunit
Psyr_1534	0.10292	0.191614	D	chromosome partitioning-like protein
Psyr_1555	-3.51281	0	D	cobyrinic acid a,c-diamide synthase
Psyr_3720	-0.116673	0.000580072	D	filamentation induced by cAMP protein fic
Psyr_3832	0.446094	4.07e-10	D	prevent-host-death protein
Psyr_0917	0.542758	5.11e-186	V	hypothetical protein Psyr_0917
Psyr_0933	0.601611	6e-76	V	Type I secretion system ATPase, PrtD
Psyr_2483	-1.89156	0	V	acriflavin resistance protein
Psyr_2541	-1.23352	6.16e-33	V	oligopeptide/dipeptide ABC transporter ATP-binding protein-like protein
Psyr_2613	-2.15929	1.68e-110	V	cyclic peptide transporter
Psyr_2622	-1.59917	2.04e-86	V	acriflavin resistance protein
Psyr_2676	-0.475028	0.00247236	V	oligopeptide/dipeptide ABC transporter ATP-binding protein-like protein
Psyr_2677	-0.108881	0.698088	V	oligopeptide/dipeptide ABC transporter ATP-binding protein-like protein
Psyr_2866	0.0762785	0.756569	V	secretion protein HlyD
Psyr_3076	-2.72313	0	V	Type I secretion system ATPase, HlyB
Psyr_4242	-0.483801	8.58e-55	V	dipeptide transporter ATP-binding subunit
Psyr_4924	-2.17354	8.31e-181	V	hypothetical protein Psyr_4924
Psyr_0890	0.328264	1.55e-65	T	toxin ChpB
Psyr_1099	-2.26853	1.42e-145	T	response regulator receiver
Psyr_1100	-1.55014	4.84509956077934e-314	T	hypothetical protein Psyr_1100
Psyr_1497	-1.21623	0	T	heavy metal response regulator
Psyr_1498	-0.85125	2.08e-202	T	heavy metal sensor kinase
Psyr_1502	-0.292467	5.52e-08	T	low molecular weight phosphotyrosine protein phosphatase
Psyr_2240	-0.963402	3.33e-172	T	histidine kinase, HAMP region: chemotaxis sensory transducer
Psyr_2597	-1.37632	3.66e-80	T	diguanylate cyclase
Psyr_2868	-0.618518	2.62e-13	T	response regulator receiver:transcriptional regulatory protein, C-terminal, partial
Psyr_2939	-1.14729	1.7e-42	T	diguanylate cyclase
Psyr_2940	-0.837355	6.42e-44	T	PAS
Psyr_3084	-0.383207	7.55e-12	T	response regulator receiver:transcriptional regulatory protein, C-terminal, partial
Psyr_3085	-0.390929	6.4e-13	T	sensor histidine kinase
Psyr_3328	-0.444574	2.44e-24	T	GGDEF
Psyr_3329	-1.01281	1.64e-197	T	PAS:GGDEF
Psyr_3792	0.265052	0.00370682	T	sensor histidine kinase
Psyr_3793	0.248083	0.000879033	T	response regulator receiver:transcriptional regulatory protein, C-terminal, partial
Psyr_4206	-2.79102	0	T	diguanylate cyclase
Psyr_4493	-0.913757	6.12e-112	T	PAS:GGDEF
Psyr_0586	-0.690729	1.26e-154	M	YD repeat-containing protein
Psyr_0914	-0.0901526	0.0141997	M	group 1 glycosyl transferase
Psyr_0920	-1.90869	0	M	group 1 glycosyl transferase
Psyr_0922	0.063064	6.33e-05	M	glycosyl transferase family protein
Psyr_0929	-1.54251	2.16e-288	M	glycosyl transferase family protein
Psyr_0930	-0.847299	1.77e-65	M	glycosyl transferase family protein
Psyr_0935	-0.180557	1.33e-06	M	Type I secretion outer membrane protein, TolC
Psyr_0936	0.446463	2.65e-91	M	group 1 glycosyl transferase
Psyr_0937	1.27866	0	M	mannose-1-phosphate guanylyltransferase/mannose-6-phosphate isomerase
Psyr_1133	-0.592466	8.1e-09	M	fimbrial biosis outer membrane usher protein
Psyr_1456	-0.895682	3.93e-13	M	hypothetical protein Psyr_1456
Psyr_1500	0.685693	1.35e-57	M	N-acetyltransferase GCN5
Psyr_1516	-1.60159	4.17e-45	M	hypothetical protein Psyr_1516
Psyr_2191	-0.0543985	0.464587	M	RND efflux system, outer membrane lipoprotein, NodT
Psyr_2320	-0.0813459	0.150772	M	YD repeat-containing protein
Psyr_2321	-2.48382	4.59e-226	M	YD repeat-containing protein
Psyr_2322	-2.61819	0	M	YD repeat-containing protein
Psyr_2412	-0.762055	1.88e-57	M	YD repeat-containing protein
Psyr_2606	-2.02227	8.67e-132	M	RND efflux system, outer membrane lipoprotein, NodT
Psyr_2620	-1.35203	2.66e-24	M	RND efflux system, outer membrane lipoprotein, NodT
Psyr_2621	-0.86074	1.24e-05	M	secretion protein HlyD
Psyr_2690	-1.25634	7.46e-41	M	glycosyl transferase family protein
Psyr_2693	-1.96785	6.17e-67	M	4-amino-4-deoxy-L-arabinose transferase
Psyr_2697	-0.723397	1.95e-12	M	glycosyl transferase family protein
Psyr_2774	0.161366	0.0251111	M	bacteriophage lambda tail assembly I
Psyr_2777	-0.693425	1.47e-24	M	NLP/P60
Psyr_2864	-0.558143	0.00334177	M	RND efflux system, outer membrane lipoprotein, NodT
Psyr_3081	-0.211445	0.302705	M	secretion protein HlyD
Psyr_3082	0.371114	0.064041	M	MltA-interacting MipA
Psyr_3083	1.03124	2.29e-12	M	RND efflux system, outer membrane lipoprotein, NodT
Psyr_3088	-4.56267	0	M	group 1 glycosyl transferase
Psyr_3794	-0.159416	0.0368311	M	surface antigen (D15):surface antigen variable number
Psyr_4032	-0.831806	6.02e-28	M	YD repeat-containing protein
Psyr_4038	-0.810658	6.53e-46	M	YD repeat-containing protein
Psyr_4496	0.664778	7.6e-07	M	hypothetical protein Psyr_4496
Psyr_4964	-2.94862	0	M	OmpA/MotB protein
Psyr_4986	-3.3987	0	M	YD repeat-containing protein
Psyr_4990	0.107116	0.00958127	M	YD repeat-containing protein
Psyr_4992	0.0121431	0.868468	M	YD repeat-containing protein
Psyr_4994	-1.7152	2.56e-47	M	rhs-like protein
Psyr_4997	-1.15614	3e-89	M	YD repeat-containing protein, partial
Psyr_5003	-0.0421233	0.675798	M	MscS mechanosensitive ion channel
Psyr_5080	-0.704156	0	M	cyclopropane-fatty-acyl-phospholipid synthase
Psyr_5108	#N/A	#N/A	M	#N/A
Psyr_2783	-0.43807	0.0807126	N	hypothetical protein Psyr_2783
Psyr_2789	-0.276009	0.00422802	N	hypothetical protein Psyr_2789
Psyr_0934	0.253734	1.01e-11	U	Type I secretion membrane fusion protein, HlyD
Psyr_1510	-0.924192	3.86e-20	U	prepilin
Psyr_1512	-1.73235	3.15e-34	U	prepilin
Psyr_1513	-1.71381	5.42e-33	U	type II secretion system protein
Psyr_1514	-1.70519	8.27e-74	U	type II secretion system protein E
Psyr_1517	-1.41297	8.36e-61	U	type II and III secretion system protein
Psyr_3075	-3.05903	0	U	Type I secretion membrane fusion protein, HlyD
Psyr_3077	-1.66691	0	U	Type I secretion outer membrane protein, TolC
Psyr_4497	0.654843	6.09e-06	U	MotA/TolQ/ExbB proton channel
Psyr_4498	0.0184269	0.897488	U	biopolymer transport protein ExbD/TolR
Psyr_4643	1.69443	0	U	conjugal transfer protein
Psyr_4960	-3.76652	0	U	hypothetical protein Psyr_4960
Psyr_0197	-0.0159086	0.903181	O	Mg chelatase-like protein
Psyr_2639	-0.652072	2.36e-25	O	hypothetical protein Psyr_2639
Psyr_2921	-0.443944	4.9e-16	O	ADP-ribosylglycohydrolase
Psyr_3061	-1.47257	6.83e-140	O	glutathione S-transferase
Psyr_3385	0.0659979	0.290167	O	TPR repeat-containing protein
Psyr_3548	-0.522075	4.66e-18	O	glutathione S-transferase
Psyr_4950	-0.249675	5.66e-12	O	peptidase M48, Ste24p
Psyr_4977	-1.22233	6.89e-178	O	ADP-ribosylglycohydrolase
Psyr_0333	-2.81604	0	C	hypothetical protein Psyr_0333
Psyr_0908	0.0436165	0.502084	C	L-lactate dehydrogenase
Psyr_1559	0.543362	1.45e-21	C	luciferase
Psyr_1790	-0.606595	1.12e-08	C	aldo/keto reductase
Psyr_1994	0.144419	1.38e-16	C	electron-transferring-flavoprotein dehydrogenase
Psyr_2171	-0.718827	3.83e-09	C	HpcH/HpaI aldolase
Psyr_2173	-0.595652	7.75e-05	C	electron transfer flavoprotein subunit alpha
Psyr_2174	-0.437254	0.0289707	C	electron transfer flavoprotein subunit beta
Psyr_2175	-0.841474	5.5e-08	C	L-carnitine dehydratase/bile acid-inducible protein F
Psyr_2302	-1.03423	8.8e-14	C	FAD linked oxidase domain-containing protein
Psyr_2387	1.0361	0	C	malate:quinone oxidoreductase
Psyr_2637	-0.566962	8.18e-13	C	FAD dependent oxidoreductase
Psyr_2655	-0.510309	1.9e-26	C	nitroreductase
Psyr_2672	-1.21376	2.68e-35	C	citrate transporter
Psyr_2732	-0.593565	1.13e-07	C	signal peptide
Psyr_2862	0.741607	8.81e-131	C	cytochrome c, class I
Psyr_2918	-0.0225971	0.916874	C	3-hydroxybutyryl-CoA dehydrogenase
Psyr_2948	0.0757045	0.248981	C	nitroreductase
Psyr_2956	-0.0109862	0.918958	C	zinc-containing alcohol dehydrogenase superfamily protein
Psyr_3333	-0.26936	2.17e-08	C	glycolate oxidase iron-sulfur subunit
Psyr_3400	-0.0951244	0.609316	C	FAD dependent oxidoreductase
Psyr_5016	0.671846	1.71e-87	C	alanine dehydrogenase/PNT
Psyr_5017	0.459896	4.63e-11	C	NAD(P) transhydrogenase subunit alpha
Psyr_0108	0.142674	0.00692964	G	major facilitator transporter
Psyr_0748	0.258696	1.96e-14	G	major facilitator transporter
Psyr_0774	-0.704585	2.61e-10	G	inner-membrane translocator
Psyr_0776	-0.334438	0.00235489	G	periplasmic binding protein/LacI transcriptional regulator
Psyr_1436	-0.448762	1.14e-28	G	hypothetical protein Psyr_1436
Psyr_1706	-0.12316	0.0900427	G	major facilitator transporter
Psyr_1920	-0.625464	6.86e-22	G	carboxyphosphonoenolpyruvate phosphonomutase-like protein
Psyr_1923	-0.694281	1.08e-14	G	hypothetical protein Psyr_1923
Psyr_2179	-0.753609	1.53e-14	G	major facilitator transporter
Psyr_2181	0.110164	0.494071	G	major facilitator transporter
Psyr_2186	-1.5521	4.12e-124	G	senescence marker protein-30
Psyr_2187	-0.90692	4.67e-37	G	major facilitator transporter
Psyr_2437	-4.447	0	G	ABC transporter
Psyr_2557	-0.834086	3.46e-12	G	phosphoenolpyruvate synthase
Psyr_2563	-1.36768	4.48e-11	G	HAD family hydrolase
Psyr_2566	-1.7539	7.33e-95	G	Glycerone kinase
Psyr_2569	-1.8345	6.17e-184	G	periplasmic binding protein/LacI transcriptional regulator
Psyr_2570	-0.823067	2.07e-17	G	inner-membrane translocator
Psyr_2572	-0.577489	0.00102102	G	ribose/galactose isomerase
Psyr_2574	-0.488004	1.72e-28	G	quinoprotein
Psyr_2588	-1.69484	1.3e-22	G	HpcH/HpaI aldolase
Psyr_2692	-1.90327	1.67e-63	G	polysaccharide deacetylase
Psyr_2923	-1.73542	4.73e-98	G	carbohydrate kinase PfkB
Psyr_3134	-0.676337	8.18e-09	G	major facilitator transporter
Psyr_3322	0.00620245	1	G	major facilitator transporter
Psyr_4487	1.60806	2e-293	G	carbohydrate kinase PfkB
Psyr_4488	0.940562	1.04e-129	G	L-fucose permease
Psyr_4500	-0.61632	2.17e-21	G	4-phytase
Psyr_4508	-0.0352999	0.189794	G	endo-1,4-beta-xylanase
Psyr_0092	0.104821	0.088484	E	lysine exporter protein LysE/YggA
Psyr_0116	-0.965585	1.76e-37	E	lysine exporter protein LysE/YggA
Psyr_0117	-1.21474	3.4e-131	E	class I and II aminotransferase
Psyr_0756	0.935395	1.47e-136	E	indole-3-glycerol-phosphate synthase
Psyr_0771	-0.993732	1.05e-34	E	peptidase M20:peptidase M20
Psyr_1173	-0.595218	1.66e-06	E	lysine exporter protein LysE/YggA
Psyr_1536	0.245743	1.26e-11	E	amine oxidase
Psyr_1925	-0.898857	4.62e-16	E	diaminobutyrate--2-oxoglutarate aminotransferase
Psyr_2170	-0.591467	3.96e-16	E	extracellular solute-binding protein
Psyr_2197	-0.323151	0.0613805	E	urease subunit alpha
Psyr_2212	-0.153474	0.106077	E	arginase/agmatinase/formiminoglutamase
Psyr_2273	-0.1756	0.387232	E	glutamate--ammonia ligase
Psyr_2379	0.795043	2.12e-55	E	amino acid permease
Psyr_2547	-0.336495	0.0225698	E	Orn/DAP/Arg decarboxylase 2:Orn/DAP/Arg decarboxylase 2
Psyr_2551	-0.700199	0.0068302	E	class III aminotransferase
Psyr_2567	-2.17485	1.41e-152	E	zinc-containing alcohol dehydrogenase superfamily protein
Psyr_2583	-0.635341	2.17e-22	E	diaminobutyrate--2-oxoglutarate aminotransferase
Psyr_2585	-1.21971	1.43e-33	E	Orn/DAP/Arg decarboxylase 2:Orn/DAP/Arg decarboxylase 2
Psyr_2604	-1.29088	2.29e-36	E	hypothetical protein Psyr_2604
Psyr_2619	-1.23634	6.31e-59	E	diaminobutyrate-2-oxoglutarate transaminase
Psyr_2638	-0.625205	3.61e-16	E	hypothetical protein Psyr_2638
Psyr_2678	-0.636058	0.000172872	E	extracellular solute-binding protein
Psyr_2681	-0.736376	9.35e-14	E	gamma-glutamyltransferase
Psyr_2683	-0.303912	0.0151922	E	arginine/ornithine antiporter
Psyr_2684	-0.561488	1.2e-13	E	arginine deiminase
Psyr_2685	-0.793636	5.68e-27	E	ornithine carbamoyltransferase
Psyr_2686	0.0346609	0.670503	E	carbamate kinase
Psyr_2689	-0.720441	6.65e-27	E	UDP-4-amino-4-deoxy-L-arabinose--oxoglutarate aminotransferase
Psyr_2855	-1.02874	6.01e-33	E	5-methyltetrahydropteroyltriglutamate/homocysteine S-methyltransferase
Psyr_2916	0.44534	0.00415846	E	substrate-binding region of ABC-type glycine betaine transport system
Psyr_2962	-3.12539	0	E	extracellular solute-binding protein
Psyr_2964	-2.32947	2.72e-84	E	amino acid ABC transporter permease
Psyr_3024	1.08292	1.46e-268	E	peptidase M14, carboxypeptidase A
Psyr_4315	-0.438284	0.000234566	E	asparagine synthase
Psyr_4321	-1.05307	1.89e-10	E	pyridoxal-5\'-phosphate-dependent enzyme, beta subunit
Psyr_4324	-0.658589	2.46e-07	E	Serine O-acetyltransferase
Psyr_2555	-0.285682	0.164163	F	(dCTP deaminase), deoxycytidine triphosphate deaminase
Psyr_2556	-0.451044	0.0154178	F	deoxycytidine triphosphate deaminase
Psyr_2922	-0.918814	2.3e-49	F	cytosine/purines uracil thiamine allantoin permease
Psyr_4491	0.138998	0.00767656	F	deoxyribose-phosphate aldolase
Psyr_0006	0.0739378	0.693816	H	phenylacetaldoxime dehydratase
Psyr_0334	-3.36882	0	H	L-ectoine synthase
Psyr_1922	-0.881003	3.56e-19	H	UBA/THIF-type NAD/FAD binding fold
Psyr_2303	-0.744195	5.37e-15	H	hypothetical protein Psyr_2303
Psyr_2595	-0.893708	8.44e-40	H	dimethylmenaquinone methyltransferase
Psyr_3019	-0.464777	3.69e-41	H	cobalamin (vitamin B12) biosynthesis protein CbiG
Psyr_0331	-2.5062	0	I	AMP-dependent synthetase and ligase
Psyr_0706	2.12752	2.25e-209	I	acyltransferase 3
Psyr_0742	0.413566	1.12e-24	I	enoyl-CoA hydratase/isomerase
Psyr_1538	-1.44458	5.58e-201	I	propionyl-CoA carboxylase
Psyr_1703	-1.02881	1.03e-20	I	Fatty acid desaturase
Psyr_2057	-0.0702871	0.178757	I	acyl-CoA thioesterase II
Psyr_2176	-0.914347	7.72e-19	I	Acyl-CoA dehydrogenase, C-terminal:Acyl-CoA dehydrogenase, central region:Acyl-CoA dehydrogenase, N-terminal, partial
Psyr_2554	-0.999621	3.61e-16	I	Fatty acid desaturase
Psyr_3542	-0.0994695	0.268746	I	short-chain dehydrogenase
Psyr_4338	-0.225944	3.13e-08	I	acyl-CoA dehydrogenase
Psyr_0775	-0.764604	2.79e-08	P	ABC transporter
Psyr_1494	0.178736	1.25e-29	P	copper resistance B precursor
Psyr_1495	-0.215254	1.88e-26	P	copper resistance protein CopC
Psyr_1496	-0.479692	9.1e-130	P	copper resistance D
Psyr_1503	-0.166866	0.000442597	P	arsenical pump membrane protein
Psyr_1506	-0.141546	0.000112276	P	cation efflux protein
Psyr_2546	-1.02165	3.04e-08	P	DMT superfamily multiple drug efflux pump
Psyr_2571	-0.598539	3.71e-20	P	ABC transporter
Psyr_2582	0.65931	2.52e-55	P	TonB-dependent siderophore receptor
Psyr_2586	-1.22612	1.93e-13	P	EmrB/QacA family drug resistance transporter
Psyr_2590	0.040368	0.403444	P	periplasmic binding protein
Psyr_2591	-0.111961	0.0464087	P	transport system permease protein
Psyr_2592	-0.135948	0.029804	P	transport system permease protein
Psyr_2593	-0.347873	3.6e-12	P	ABC transporter
Psyr_2603	-1.01581	7.62e-37	P	secretion protein HlyD
Psyr_2679	-0.621552	1.15e-05	P	binding-protein dependent transport system inner membrane protein
Psyr_2680	-0.82899	0.000486687	P	binding-protein dependent transport system inner membrane protein
Psyr_2865	-0.398806	0.00235413	P	hydrophobe/amphiphile efflux-1 HAE1
Psyr_4494	-0.63656	1.96e-21	P	phosphate/phosphonate ABC transporter periplasmic protein
Psyr_4499	-0.380832	3.33e-06	P	TonB-dependent siderophore receptor
Psyr_4522	0.0237042	0.589737	P	catalase
Psyr_4660	-0.402338	2.01e-13	P	formate/nitrite transporter
Psyr_4826	-1.96658	1.42e-139	P	TonB-dependent receptor:TonB box, N-terminal, partial
Psyr_5095	-0.0318127	0.803787	P	catalase
Psyr_0124	0.156862	0.0066623	Q	hemolysin-type calcium-binding region
Psyr_0919	-0.948687	0	Q	chromosome segregation ATPase
Psyr_0931	-0.867469	1.05e-154	Q	hemolysin-type calcium-binding region
Psyr_1493	1.61933	0	Q	twin-arginine translocation pathway signal:copper-resistance protein CopA
Psyr_1704	-0.521906	3.64e-26	Q	amino acid adenylation
Psyr_1705	-0.349965	8.42e-26	Q	amino acid adenylation
Psyr_1792	-1.62951	0	Q	amino acid adenylation
Psyr_1793	-2.15241	0	Q	amino acid adenylation
Psyr_1794	-2.36907	0	Q	amino acid adenylation
Psyr_1795	-1.58115	3.86e-159	Q	taurine dioxygenase
Psyr_2553	-0.106692	0.650112	Q	dehydrogenase domain-containing protein
Psyr_2584	-1.09722	6.47e-27	Q	IucA/IucC protein
Psyr_2587	-1.3323	3.21e-45	Q	IucA/IucC protein
Psyr_2589	-0.484226	6.23e-24	Q	IucA/IucC protein
Psyr_2608	-1.93276	0	Q	amino acid adenylation
Psyr_2611	-1.34962	2.38e-77	Q	amino acid adenylation
Psyr_2614	-1.38859	1.32e-293	Q	amino acid adenylation
Psyr_2615	-1.30141	4.53e-243	Q	amino acid adenylation
Psyr_2616	-1.3919	0	Q	amino acid adenylation
Psyr_3072	-0.774806	1.62e-16	Q	HMG-CoA lyase-like protein
Psyr_3074	-2.30181	0	Q	hemolysin-type calcium-binding protein
Psyr_3089	-3.52545	0	Q	hemolysin-type calcium-binding protein
Psyr_3785	2.00127	0	Q	DSBA oxidoreductase
Psyr_3983	-1.21198	4.8e-221	Q	serralysin
Psyr_4307	-0.990194	3.9e-34	Q	hypothetical protein Psyr_4307
Psyr_4310	-1.51955	2.86e-20	Q	hypothetical protein Psyr_4310
Psyr_4312	-1.25792	5.16e-255	Q	erythronolide synthase
Psyr_4313	-1.38533	2.7e-270	Q	beta-ketoacyl synthase
Psyr_4314	-1.21465	3.09e-246	Q	beta-ketoacyl synthase
Psyr_4317	-0.837738	0.000241039	Q	taurine catabolism dioxygenase
Psyr_4479	-0.059479	0.277798	Q	5-oxopent-3-ene-1,2,5-tricarboxylate decarboxylase
Psyr_4662	-0.206508	8.59e-80	Q	amino acid adenylation
Psyr_0097	-2.75366	0	S	hypothetical protein Psyr_0097
Psyr_0099	-2.57267	2.33e-92	S	hypothetical protein Psyr_0099
Psyr_0104	-1.57709	1.26e-49	S	hypothetical protein Psyr_0104
Psyr_0113	-0.900609	1.46e-93	S	hypothetical protein Psyr_0113
Psyr_0162	-0.670678	0.0370684	S	hypothetical protein Psyr_0162
Psyr_0167	-1.98243	2.94e-99	S	hypothetical protein Psyr_0167
Psyr_0752	0.542161	1.73e-33	S	hypothetical protein Psyr_0752
Psyr_0770	-0.271497	1.17e-05	S	hypothetical protein Psyr_0770
Psyr_0793	-0.188193	0.00395505	S	hypothetical protein Psyr_0793
Psyr_0882	1.43573	5.73e-84	S	hypothetical protein Psyr_0882
Psyr_0893	-1.615	2.61e-162	S	hypothetical protein Psyr_0893
Psyr_1203	-3.05981	2.43e-212	S	hypothetical protein Psyr_1203
Psyr_1263	-1.77039	0	S	ATPase
Psyr_1420	-0.631341	1.36e-97	S	hypothetical protein Psyr_1420
Psyr_1458	-0.532646	8.87e-07	S	hypothetical protein Psyr_1458
Psyr_1464	-0.287918	0.00177539	S	hypothetical protein Psyr_1464
Psyr_1465	-0.541802	1e-05	S	hypothetical protein Psyr_1465
Psyr_1474	-2.87489	0	S	hypothetical protein Psyr_1474
Psyr_1485	-0.712715	0.000794614	S	hypothetical protein Psyr_1485
Psyr_1525	-0.896752	3.2e-18	S	hypothetical protein Psyr_1525
Psyr_1540	-0.249462	0.00232761	S	hypothetical protein Psyr_1540
Psyr_1753	-0.117041	0.389025	S	hypothetical protein Psyr_1753
Psyr_1929	-2.69626	0	S	hypothetical protein Psyr_1929
Psyr_1934	-1.03815	4.4e-118	S	hypothetical protein Psyr_1934
Psyr_2382	0.897862	3.18e-28	S	hypothetical protein Psyr_2382
Psyr_2605	-0.953847	1.12e-18	S	transposase
Psyr_2644	-2.88375	0	S	hypothetical protein Psyr_2644
Psyr_2649	-3.27785	0	S	hypothetical protein Psyr_2649
Psyr_2652	-2.42381	2.97e-296	S	hypothetical protein Psyr_2652
Psyr_2657	-0.0641145	0.0487214	S	hypothetical protein Psyr_2657
Psyr_2661	-1.06982	1.35e-90	S	hypothetical protein Psyr_2661
Psyr_2674	-1.44734	5.84e-26	S	hypothetical protein Psyr_2674
Psyr_2785	-0.372683	0.00298443	S	hypothetical protein Psyr_2785
Psyr_2793	-0.337722	0.143395	S	hypothetical protein Psyr_2793
Psyr_2796	-0.895434	4.62e-23	S	hypothetical protein Psyr_2796
Psyr_2800	-1.48719	0	S	hypothetical protein Psyr_2800
Psyr_2809	0.0659704	0.806598	S	hypothetical protein Psyr_2809
Psyr_2830	-0.0804772	0.375815	S	hypothetical protein Psyr_2830
Psyr_2837	-2.48016	0	S	hypothetical protein Psyr_2837
Psyr_2838	0.104543	0.612266	S	hypothetical protein Psyr_2838
Psyr_2842	-2.40434	2.39e-95	S	hypothetical protein Psyr_2842
Psyr_2947	0.368081	2.08e-06	S	hypothetical protein Psyr_2947
Psyr_2949	-0.103808	0.140906	S	hypothetical protein Psyr_2949
Psyr_3494	-1.11444	2.09e-162	S	hypothetical protein Psyr_3494
Psyr_3729	-1.32385	4.97e-109	S	hypothetical protein Psyr_3729
Psyr_3746	-1.02564	1.18e-64	S	hypothetical protein Psyr_3746
Psyr_3806	-0.646537	0.0247949	S	hypothetical protein Psyr_3806
Psyr_3807	-3.58177	0	S	hypothetical protein Psyr_3807
Psyr_3808	-5.06186	3.05e-214	S	hypothetical protein Psyr_3808
Psyr_3815	-1.3776	1.58e-186	S	hypothetical protein Psyr_3815
Psyr_3816	-1.48313	4.32e-114	S	hypothetical protein Psyr_3816
Psyr_4042	0.232493	0.227992	S	hypothetical protein Psyr_4042
Psyr_4309	-1.09582	7.23e-06	S	hypothetical protein Psyr_4309
Psyr_4474	-0.332781	0.00312209	S	hypothetical protein Psyr_4474
Psyr_4485	-0.165698	1.44e-05	S	hypothetical protein Psyr_4485
Psyr_4509	-2.22724	0	S	hypothetical protein Psyr_4509
Psyr_4511	-4.38144	0	S	hypothetical protein Psyr_4511
Psyr_4514	-1.66812	9.57e-85	S	hypothetical protein Psyr_4514
Psyr_4515	-0.928547	2.45e-60	S	hypothetical protein Psyr_4515
Psyr_4656	-0.24707	0.0392952	S	hypothetical protein Psyr_4656
Psyr_4778	-0.51239	1.15e-58	S	hypothetical protein Psyr_4778
Psyr_4892	-0.0246553	0.562985	S	trypsin domain-containing protein
Psyr_4903	-0.207609	2.98e-25	S	hypothetical protein Psyr_4903
Psyr_4904	-0.161058	1.63e-06	S	hypothetical protein Psyr_4904
Psyr_4928	-0.632396	4.93e-08	S	hypothetical protein Psyr_4928
Psyr_4952	0.910732	0	S	hypothetical protein Psyr_4952
Psyr_4987	-5.37089	0	S	hypothetical protein Psyr_4987
Psyr_4989	-1.36835	7.08e-53	S	hypothetical protein Psyr_4989
Psyr_4991	0.587986	1.86e-24	S	hypothetical protein Psyr_4991
Psyr_4993	-0.370275	1.87e-06	S	hypothetical protein Psyr_4993
Psyr_0005	-0.494076	3.78e-06	S	hypothetical protein Psyr_0005
Psyr_0098	-4.30728	0	S	hypothetical protein Psyr_0098
Psyr_0100	-1.95311	0	S	hypothetical protein Psyr_0100
Psyr_0101	-1.04018	1.14e-271	S	hypothetical protein Psyr_0101
Psyr_0109	0.225092	0.06549	S	hypothetical protein Psyr_0109
Psyr_0118	-1.03979	1.18e-94	S	hypothetical protein Psyr_0118
Psyr_0122	-0.3271	0.000175784	S	NAD(P)H dehydrogenase (quinone)
Psyr_0127	-0.305409	0.00103919	S	glutathione-dependent formaldehyde-activating protein
Psyr_0165	0.0708753	0.0917775	S	N-acetyltransferase GCN5
Psyr_0194	1.05593	7.74e-18	S	short-chain dehydrogenase
Psyr_0329	-0.268737	1.82e-08	S	secretory lipase
Psyr_0330	-1.69456	0	S	hypothetical protein Psyr_0330
Psyr_0467	2.06611	0	S	hypothetical protein Psyr_0467
Psyr_0734	-0.353663	0.000258647	S	hypothetical protein Psyr_0734
Psyr_0755	0.350388	0.011622	S	hypothetical protein Psyr_0755
Psyr_0769	0.0756513	0.174378	S	hypothetical protein Psyr_0769
Psyr_0772	-1.57601	3.91e-54	S	hypothetical protein Psyr_0772
Psyr_0773	-1.02977	2.64e-18	S	aryldialkylphosphatase
Psyr_0852	0.250404	1.56e-06	S	pectate lyase
Psyr_0911	0.0793995	0.263716	S	hypothetical protein Psyr_0911
Psyr_0927	-4.31566	3.48e-155	S	hypothetical protein Psyr_0927
Psyr_1004	-0.540584	0.00416557	S	inner-membrane translocator
Psyr_1077	0.335794	6.36e-05	S	isoflavone reductase
Psyr_1155	0.20585	0.0142752	S	hypothetical protein Psyr_1155
Psyr_1160	-0.216922	7.59e-11	S	hypothetical protein Psyr_1160
Psyr_1180	-0.136557	0.0238892	S	hypothetical protein Psyr_1180
Psyr_1219	-4.55621	0	S	type III effector protein AvrB3
Psyr_1265	0.144895	0.000404617	S	hypothetical protein Psyr_1265
Psyr_1422	0.490976	2.33e-20	S	hypothetical protein Psyr_1422
Psyr_1423	-0.459497	1.39e-07	S	hypothetical protein Psyr_1423
Psyr_1426	-0.306879	6.38e-36	S	hypothetical protein Psyr_1426
Psyr_1455	-0.831071	2.51e-13	S	hypothetical protein Psyr_1455
Psyr_1457	-0.686575	1.75e-07	S	hypothetical protein Psyr_1457
Psyr_1467	0.207003	0.0735197	S	hypothetical protein Psyr_1467
Psyr_1470	-1.63295	0	S	hypothetical protein Psyr_1470
Psyr_1499	0.457442	1.16e-24	S	hypothetical protein Psyr_1499
Psyr_1501	-0.0767916	0.0633835	S	NADPH-dependent FMN reductase
Psyr_1505	0.149289	0.0311283	S	hypothetical protein Psyr_1505
Psyr_1518	-0.441793	6.1e-07	S	hypothetical protein Psyr_1518
Psyr_1519	-1.70107	2.16e-286	S	SecC motif-containing protein
Psyr_1523	-1.42331	5.2e-23	S	hypothetical protein Psyr_1523
Psyr_1526	-0.972832	3.42e-18	S	hypothetical protein Psyr_1526
Psyr_1527	-1.16426	6.31e-50	S	hypothetical protein Psyr_1527
Psyr_1532	-0.881797	2.31e-09	S	hypothetical protein Psyr_1532
Psyr_1541	-0.317716	2.31e-07	S	hypothetical protein Psyr_1541
Psyr_1608	0.295962	9.61e-29	S	hypothetical protein Psyr_1608
Psyr_1791	-0.698595	2.59e-07	S	HAD family hydrolase
Psyr_1921	-0.384122	0.00439668	S	Alpha/beta hydrolase fold
Psyr_1926	-1.43249	1.85e-21	S	hypothetical protein Psyr_1926
Psyr_1927	-1.22285	3.87e-17	S	hypothetical protein Psyr_1927
Psyr_1930	-1.9685	3.73e-118	S	hypothetical protein Psyr_1930
Psyr_1935	-1.10997	7.39e-30	S	hypothetical protein Psyr_1935
Psyr_2109	-0.300385	4.5e-06	S	histidine kinase, HAMP region: chemotaxis sensory transducer
Psyr_2172	-0.970251	5.74e-20	S	hypothetical protein Psyr_2172
Psyr_2178	0.233953	0.286404	S	hypothetical protein Psyr_2178
Psyr_2185	-1.54609	6.3e-137	S	hypothetical protein Psyr_2185
Psyr_2294	-0.746498	1.37e-11	S	hypothetical protein Psyr_2294
Psyr_2300	-0.678494	0.000504256	S	hypothetical protein Psyr_2300
Psyr_2315	-0.86504	5.51e-108	S	histidine kinase, HAMP region: chemotaxis sensory transducer
Psyr_2353	-0.751964	1.25e-81	S	hypothetical protein Psyr_2353
Psyr_2365	0.000946314	0.980318	S	radical SAM family protein
Psyr_2383	0.351579	3.44e-05	S	hypothetical protein Psyr_2383
Psyr_2428	0.333467	0.0513822	S	N-acetyltransferase GCN5
Psyr_2545	-0.84121	1.99e-20	S	metallophosphoesterase
Psyr_2568	-2.22958	2.58e-134	S	short chain dehydrogenase
Psyr_2594	-0.658145	1.09e-31	S	hypothetical protein Psyr_2594
Psyr_2599	-0.298202	8.14e-10	S	metallophosphoesterase
Psyr_2609	-1.44731	2.77e-29	S	Alpha/beta hydrolase fold
Psyr_2612	-3.1895	1.18e-118	S	syrP protein
Psyr_2646	-2.16418	0	S	radical SAM family protein
Psyr_2651	-2.325	0	S	hypothetical protein Psyr_2651
Psyr_2658	-0.744927	2.32e-65	S	hypothetical protein Psyr_2658
Psyr_2659	-0.767839	5.84e-69	S	hypothetical protein Psyr_2659
Psyr_2665	-0.597907	6.58e-09	S	phenazine biosynthesis PhzC/PhzF protein
Psyr_2666	-0.0404046	0.659686	S	NUDIX hydrolase
Psyr_2673	-1.37907	2.25e-60	S	hypothetical protein Psyr_2673
Psyr_2687	2.34389	0	S	PepSY-associated TM helix family protein
Psyr_2763	-0.0643957	0.476202	S	hypothetical protein Psyr_2763
Psyr_2772	-0.290248	0.0198775	S	fibronectin, type III
Psyr_2778	-0.399533	0.020557	S	Phage minor tail protein L
Psyr_2779	-0.8018	1.53e-08	S	Phage minor tail
Psyr_2780	-0.522931	4.06e-17	S	Phage tail tape measure protein lambda
Psyr_2790	0.0427209	0.63013	S	hypothetical protein Psyr_2790
Psyr_2792	-1.08764	3.17e-29	S	Phage head morphosis protein, SPP1 gp7
Psyr_2794	-0.320143	0.0849665	S	hypothetical protein Psyr_2794
Psyr_2795	-0.677015	0.00334507	S	hypothetical protein Psyr_2795
Psyr_2806	0.338901	0.103052	S	bacteriophage lambda NinG
Psyr_2807	0.29009	0.275258	S	protein NinB
Psyr_2811	-0.0525362	0.80524	S	hypothetical protein Psyr_2811
Psyr_2815	-0.396069	3.78e-37	S	hypothetical protein Psyr_2815
Psyr_2820	0.275093	0.0119708	S	RecT protein
Psyr_2824	-2.31022	4.3545289066254e-311	S	hypothetical protein Psyr_2824
Psyr_2826	-1.39419	1.01e-70	S	hypothetical protein Psyr_2826
Psyr_2839	-0.769111	2.8e-20	S	hypothetical protein Psyr_2839
Psyr_2848	-0.483305	4.01e-06	S	hypothetical protein Psyr_2848
Psyr_2852	0.129959	0.13946	S	hypothetical protein Psyr_2852
Psyr_2854	-0.0247613	0.829634	S	hypothetical protein Psyr_2854
Psyr_2861	-1.00106	2.02e-54	S	hypothetical protein Psyr_2861
Psyr_2893	-0.858185	3.02e-18	S	lipoprotein
Psyr_2917	0.568462	0.00928905	S	hypothetical protein Psyr_2917
Psyr_2919	-0.758434	0.000117049	S	hypothetical protein Psyr_2919
Psyr_2924	-0.617317	1.6e-31	S	hypothetical protein Psyr_2924
Psyr_2946	0.374081	0.000639144	S	4-oxalocrotonate tautomerase
Psyr_2950	-0.373509	1.36e-07	S	hydrolase signal peptide protein
Psyr_2952	1.11698	4.26e-27	S	NADP oxidoreductase, coenzyme F420-dependent
Psyr_2953	0.230924	0.0258699	S	catalytic LigB subunit of aromatic ring-opening dioxygenase
Psyr_2954	-0.543755	5.94e-06	S	phospholipase/carboxylesterase
Psyr_2955	-0.0351327	0.858258	S	Surfeit locus 4-related
Psyr_2957	-0.108444	0.182259	S	glutathione-dependent formaldehyde-activating protein
Psyr_3043	0.317287	2.1e-17	S	paraquat-inducible protein A
Psyr_3044	0.594104	1.27e-40	S	paraquat-inducible protein A
Psyr_3133	-1.5219	2.62e-77	S	amidohydrolase 2
Psyr_3137	-0.23461	2.27e-12	S	ATPase
Psyr_3217	-0.34801	1.82e-09	S	hypothetical protein Psyr_3217
Psyr_3534	-1.58488	5.23e-132	S	histidine kinase, HAMP region:Cache: chemotaxis sensory transducer
Psyr_3537	-0.0602823	0.530618	S	hydrolase
Psyr_3544	0.151121	0.28362	S	integral membrane protein
Psyr_3797	-0.723593	2.21e-12	S	NAD(P)H dehydrogenase (quinone)
Psyr_3809	-3.87336	0	S	hypothetical protein Psyr_3809
Psyr_3814	-0.626969	5.28e-15	S	N-acetyltransferase GCN5
Psyr_3870	1.25182	5.41e-203	S	SecC motif-containing protein
Psyr_4034	-0.747405	1.95e-38	S	hypothetical protein Psyr_4034
Psyr_4062	-0.353409	2.81e-21	S	pyridoxamine 5\'-phosphate oxidase-like protein
Psyr_4080	-0.686382	3.07e-19	S	Rhs element Vgr protein
Psyr_4083	-2.50109	4.53e-16	S	hypothetical protein Psyr_4083
Psyr_4127	-1.03069	0	S	hypothetical protein Psyr_4127
Psyr_4205	-0.70407	0	S	insecticidal toxin complex protein TcdA1
Psyr_4207	-1.72246	2.68e-30	S	N-acetyltransferase GCN5
Psyr_4298	1.47201	2.41e-41	S	hypothetical protein Psyr_4298
Psyr_4308	-0.864473	6.26e-88	S	hypothetical protein Psyr_4308
Psyr_4323	-0.308105	0.00471673	S	synthetase
Psyr_4421	0.656686	1.45e-18	S	hypothetical protein Psyr_4421
Psyr_4489	0.134723	0.00409266	S	cytoplasmic protein
Psyr_4510	-3.8467	0	S	hypothetical protein Psyr_4510
Psyr_4512	-0.573467	7.98e-67	S	phage-like protein
Psyr_4517	-0.819054	5.89e-23	S	SecC motif-containing protein
Psyr_4586	1.29358	1.72e-41	S	tail protein
Psyr_4587	1.06186	6.42e-49	S	baseplate J-like protein
Psyr_4588	0.782181	4.64e-15	S	Phage GP46
Psyr_4589	0.867672	8.84e-17	S	Phage baseplate assembly protein V
Psyr_4590	0.565517	3.13e-12	S	bacteriophage Mu P
Psyr_4601	0.693867	2.69e-18	S	hypothetical protein Psyr_4601
Psyr_4649	-0.446142	2.67e-11	S	N-acetyltransferase GCN5
Psyr_4652	0.178883	2.64e-12	S	colicin immunity protein/pyocin immunity protein
Psyr_4661	-1.02508	1.12e-106	S	phosphopantetheinyl transferase
Psyr_4726	-0.298822	1.16e-11	S	hypothetical protein Psyr_4726
Psyr_4763	0.980269	1.19e-69	S	peptidase C56, PfpI
Psyr_4922	0.275675	0.0179318	S	short chain dehydrogenase
Psyr_4953	0.633874	0	S	hypothetical protein Psyr_4953
Psyr_4955	-1.6597	0	S	hypothetical protein Psyr_4955
Psyr_4956	-2.1354	0	S	hypothetical protein Psyr_4956
Psyr_4957	-2.7456	0	S	hypothetical protein Psyr_4957
Psyr_4959	-3.38386	0	S	hypothetical protein Psyr_4959
Psyr_4961	-4.37666	0	S	hypothetical protein Psyr_4961
Psyr_4962	-4.06813	0	S	hypothetical protein Psyr_4962
Psyr_4963	-3.23068	0	S	hypothetical protein Psyr_4963
Psyr_4965	-4.41549	0	S	hypothetical protein Psyr_4965
Psyr_4966	-3.8544	0	S	ImpA-like protein
Psyr_4967	-2.96114	1.07e-175	S	hypothetical protein Psyr_4967
Psyr_4971	-4.24059	0	S	Sel1 repeat-containing protein
Psyr_4972	-3.00452	1.1e-165	S	Sel1 repeat-containing protein
Psyr_4983	-2.62652	0	S	Rhs element Vgr protein
Psyr_4985	-2.11828	0	S	hypothetical protein Psyr_4985
Psyr_5023	0.556069	1.96e-99	S	hypothetical protein Psyr_5023
Psyr_5097	-0.0809557	0.508202	S	hypothetical protein Psyr_5097
Psyr_5098	0.285569	8.8e-06	S	hypothetical protein Psyr_5098
Psyr_5101	0.103033	0.5605	S	glyoxalase/bleomycin resistance protein/dioxygenase
Psyr_0047	-0.201103	0.00139389	S	hypothetical protein Psyr_0047
Psyr_0070	-1.27775	3.18e-89	S	hypothetical protein Psyr_0070
Psyr_0094	0.272907	4.07e-05	S	hypothetical protein Psyr_0094
Psyr_0102	-0.893657	1.66e-47	S	hypothetical protein Psyr_0102
Psyr_0106	-0.631264	7.75e-09	S	transposase IS3/IS911
Psyr_0107	0.0388814	0.948336	S	hypothetical protein Psyr_0107
Psyr_0110	-0.464335	3.03e-48	S	hypothetical protein Psyr_0110
Psyr_0111	-0.395708	4.42e-50	S	hypothetical protein Psyr_0111
Psyr_0112	-1.22286	3.16e-50	S	hypothetical protein Psyr_0112
Psyr_0130	0.100947	0.0573098	S	hypothetical protein Psyr_0130
Psyr_0148	-0.0902123	0.706375	S	hypothetical protein Psyr_0148
Psyr_0195	0.34474	0.0747987	S	hypothetical protein Psyr_0195
Psyr_0240	0.282708	0.0489131	S	hypothetical protein Psyr_0240
Psyr_0273	-0.100606	0.00872402	S	integrase catalytic subunit
Psyr_0307	-0.683613	0.00228271	S	hypothetical protein Psyr_0307
Psyr_0332	-2.40085	0	S	hypothetical protein Psyr_0332
Psyr_0341	-1.08734	7.7e-29	S	hypothetical protein Psyr_0341
Psyr_0342	-0.610718	4.75e-16	S	hypothetical protein Psyr_0342
Psyr_0343	-0.135106	0.0717765	S	hypothetical protein Psyr_0343
Psyr_0347	-0.423218	5.81e-31	S	hypothetical protein Psyr_0347
Psyr_0373	0.403298	3.05e-10	S	hypothetical protein
Psyr_0392	-0.170839	0.00193566	S	hypothetical protein Psyr_0392
Psyr_0592	-0.0328475	0.447788	S	integrase catalytic subunit
Psyr_0683	-0.918982	2.04e-21	S	NUDIX hydrolase
Psyr_0684	-0.527629	0.000153902	S	hypothetical protein Psyr_0684
Psyr_0699	0.916848	6.71e-54	S	hypothetical protein
Psyr_0729	0.776747	1.93e-118	S	hypothetical protein
Psyr_0730	0.78247	6.3e-07	S	hypothetical protein
Psyr_0731	-0.0120978	0.967971	S	hypothetical protein
Psyr_0733	0.25579	2.14e-06	S	relaxase
Psyr_0737	-3.86753	0	S	transmembrane protein
Psyr_0739	-1.23413	0	S	hypothetical protein
Psyr_0740	-0.557963	1.11e-22	S	hypothetical protein
Psyr_0743	2.1607	1.52e-101	S	hypothetical protein
Psyr_0744	3.14087	0	S	hypothetical protein
Psyr_0745	2.9273	0	S	hypothetical protein
Psyr_0746	0.241295	0.0531571	S	IS66 Orf2 like
Psyr_0750	-2.51281	0	S	hypothetical protein Psyr_0750
Psyr_0889	0.715997	2.02e-183	S	SpoVT/AbrB-like protein
Psyr_0921	0.670963	2.14e-177	S	GtrA-like protein
Psyr_0923	-1.20818	0	S	hypothetical protein Psyr_0923
Psyr_0928	-3.70694	4.63e-278	S	hypothetical protein Psyr_0928
Psyr_0932	0.950497	6.83e-127	S	hypothetical protein Psyr_0932
Psyr_0938	-0.841284	5.68e-191	S	hypothetical protein Psyr_0938
Psyr_0939	-1.31889	7.19e-61	S	hypothetical protein
Psyr_0940	-1.18263	1.05e-58	S	hypothetical protein
Psyr_0977	-0.0175683	0.95501	S	hypothetical protein Psyr_0977
Psyr_1013	-0.876817	0.000154945	S	hypothetical protein Psyr_1013
Psyr_1026	-0.627875	5.58e-20	S	hypothetical protein Psyr_1026
Psyr_1087	-0.735874	1.94e-07	S	hypothetical protein
Psyr_1176	-0.0444333	0.290029	S	integrase catalytic subunit
Psyr_1204	-2.08021	1.83e-284	S	hypothetical protein Psyr_1204
Psyr_1225	-0.926119	7.43e-18	S	hypothetical protein Psyr_1225
Psyr_1255	-1.34284	0	S	hypothetical protein Psyr_1255
Psyr_1264	0.18701	6.17e-05	S	hypothetical protein Psyr_1264
Psyr_1287	0.368828	0.00889302	S	hypothetical protein Psyr_1287
Psyr_1288	0.736599	1.64e-05	S	hypothetical protein Psyr_1288
Psyr_1338	-0.247946	0.00452063	S	hypothetical protein Psyr_1338
Psyr_1431	-0.108356	0.00710646	S	hypothetical protein Psyr_1431
Psyr_1434	-0.720282	1.93e-16	S	antibiotic biosynthesis monooxygenase
Psyr_1451	-0.442736	0.000910165	S	hypothetical protein Psyr_1451
Psyr_1459	-0.835022	3.58e-07	S	DNA polymerase, beta-like region
Psyr_1460	-1.57507	2.85e-12	S	hypothetical protein Psyr_1460
Psyr_1461	-0.581514	1.33e-05	S	hypothetical protein Psyr_1461
Psyr_1463	-0.272695	1.91e-05	S	DEAD/DEAH box helicase
Psyr_1466	0.45473	0.00173621	S	hypothetical protein Psyr_1466
Psyr_1468	-0.438482	4.64e-21	S	hypothetical protein Psyr_1468
Psyr_1469	-0.297434	2.31e-14	S	hypothetical protein Psyr_1469
Psyr_1471	-1.70067	0	S	hypothetical protein Psyr_1471
Psyr_1472	-2.15891	0	S	hypothetical protein Psyr_1472
Psyr_1475	1.13017	0	S	Phage integrase:Phage integrase, N-terminal SAM-like
Psyr_1483	0.081097	0.631512	S	hypothetical protein Psyr_1483
Psyr_1489	-0.866985	1.25e-23	S	hypothetical protein Psyr_1489
Psyr_1507	-0.319755	1.2e-07	S	hypothetical protein Psyr_1507
Psyr_1509	0.0364081	0.572113	S	PilM protein
Psyr_1515	-2.32843	7.32e-41	S	hypothetical protein Psyr_1515
Psyr_1521	-0.448743	2.19e-09	S	hypothetical protein Psyr_1521
Psyr_1524	-1.26711	5.82e-31	S	hypothetical protein Psyr_1524
Psyr_1529	-1.4734	7.34e-08	S	hypothetical protein Psyr_1529
Psyr_1530	-1.20222	1.51e-08	S	hypothetical protein Psyr_1530
Psyr_1533	0.353605	0.0301073	S	hypothetical protein Psyr_1533
Psyr_1535	-0.335763	0.0272679	S	hypothetical protein
Psyr_1539	-1.84291	0	S	histidine kinase, HAMP region: chemotaxis sensory transducer
Psyr_1552	0.701894	2.56e-13	S	hypothetical protein
Psyr_1554	-1.1841	3.59e-27	S	hypothetical protein Psyr_1554
Psyr_1678	-0.47893	0.00545247	S	hypothetical protein Psyr_1678
Psyr_1691	-0.930205	2.04e-12	S	hypothetical protein Psyr_1691
Psyr_1713	-1.72385	3.32e-23	S	hypothetical protein Psyr_1713
Psyr_1723	0.229807	0.00661536	S	hypothetical protein Psyr_1723
Psyr_1745	0.987642	1.62e-254	S	hypothetical protein Psyr_1745
Psyr_1779	-0.299566	2.73e-05	S	hypothetical protein Psyr_1779
Psyr_1783	-0.157317	0.608388	S	hypothetical protein
Psyr_1846	0.216087	0.00736221	S	hypothetical protein Psyr_1846
Psyr_1866	1.30339	2.82e-39	S	hypothetical protein Psyr_1866
Psyr_1868	0.271692	5.12e-09	S	hypothetical protein Psyr_1868
Psyr_1878	-0.542395	1.6e-57	S	hypothetical protein Psyr_1878
Psyr_1884	-0.333128	0.0195011	S	hypothetical protein
Psyr_1885	-0.00328614	1	S	hypothetical protein Psyr_1885
Psyr_1886	0.160471	7.97e-09	S	hemolysin-type calcium-binding region
Psyr_1887	-0.299095	0.0790951	S	hypothetical protein
Psyr_1890	-1.64421	1.09e-101	S	type III effector HopAP1
Psyr_1891	0.966118	4.51e-14	S	hypothetical protein Psyr_1891
Psyr_1919	-0.404795	1.33e-06	S	hypothetical protein Psyr_1919
Psyr_1924	-1.37157	7.61e-29	S	hypothetical protein Psyr_1924
Psyr_1928	-1.62152	3.66e-62	S	regulatory protein LysR
Psyr_1931	-1.26583	0.000130394	S	hypothetical protein Psyr_1931
Psyr_2030	-0.772615	2.22e-25	S	calcium-binding EF-hand
Psyr_2033	-0.591451	3.06e-30	S	hypothetical protein Psyr_2033
Psyr_2063	0.0209302	0.51896	S	hypothetical protein Psyr_2063
Psyr_2140	2.0936	0	S	hypothetical protein Psyr_2140
Psyr_2182	-0.769997	7.6e-09	S	hypothetical protein Psyr_2182
Psyr_2227	-0.164631	0.0018403	S	hypothetical protein Psyr_2227
Psyr_2299	-1.16341	4.83e-24	S	hypothetical protein Psyr_2299
Psyr_2316	-1.40581	2.69e-31	S	ral secretion pathway protein I
Psyr_2317	-1.22766	1.17e-13	S	hypothetical protein
Psyr_2323	-4.04743	2.27e-215	S	hypothetical protein Psyr_2323
Psyr_2324	2.48509	0	S	hypothetical protein Psyr_2324
Psyr_2339	0.344778	7.13e-14	S	hypothetical protein Psyr_2339
Psyr_2347	1.30127	0	S	hypothetical protein Psyr_2347
Psyr_2348	2.38082	0	S	hypothetical protein Psyr_2348
Psyr_2349	0.247397	0.00229085	S	hypothetical protein Psyr_2349
Psyr_2380	0.175252	0.169837	S	hypothetical protein Psyr_2380
Psyr_2386	1.34215	7.86e-65	S	hypothetical protein Psyr_2386
Psyr_2517	-0.503289	2.79e-08	S	hypothetical protein Psyr_2517
Psyr_2549	0.101707	0.701486	S	hypothetical protein Psyr_2549
Psyr_2558	-0.856566	8.43e-09	S	hypothetical protein Psyr_2558
Psyr_2559	-1.06764	3.82e-09	S	hypothetical protein Psyr_2559
Psyr_2560	-1.34649	1.2e-25	S	hypothetical protein Psyr_2560
Psyr_2561	-1.0725	3.91e-07	S	hypothetical protein Psyr_2561
Psyr_2562	-0.988864	1.93e-17	S	hypothetical protein Psyr_2562
Psyr_2581	0.637492	1.68e-37	S	FecR protein
Psyr_2600	-0.728557	0.000115827	S	hypothetical protein Psyr_2600
Psyr_2601	-0.870897	9.07e-102	S	regulatory protein LuxR
Psyr_2641	1.21299	2.96e-06	S	hypothetical protein Psyr_2641
Psyr_2642	0.252286	0.176449	S	hypothetical protein Psyr_2642
Psyr_2643	0.159732	0.0140888	S	hypothetical protein Psyr_2643
Psyr_2645	-0.593595	2.17e-05	S	hypothetical protein Psyr_2645
Psyr_2647	-3.11233	0	S	hypothetical protein Psyr_2647
Psyr_2648	-3.05962	0	S	hypothetical protein Psyr_2648
Psyr_2650	-2.12721	0	S	hypothetical protein Psyr_2650
Psyr_2653	-0.536358	1.52e-05	S	ISPsy8, transposase OrfA
Psyr_2656	-0.757387	8.5e-17	S	hypothetical protein Psyr_2656
Psyr_2660	-1.1925	1.35e-26	S	hypothetical protein Psyr_2660
Psyr_2662	-0.897912	1.1e-77	S	hypothetical protein Psyr_2662
Psyr_2663	-1.16005	4.86e-25	S	hypothetical protein Psyr_2663
Psyr_2664	-0.933102	3.74e-24	S	hypothetical protein Psyr_2664
Psyr_2668	-0.83875	0	S	helix-turn-helix, Fis-type
Psyr_2669	-0.25663	2.39e-19	S	aminoglycoside phosphotransferase
Psyr_2670	-0.493172	3.78e-65	S	aminoglycoside/hydroxyurea antibiotic resistance kinase
Psyr_2688	0.62798	5.42e-65	S	hypothetical protein Psyr_2688
Psyr_2714	-0.298882	0.0456427	S	transmembrane protein
Psyr_2737	-0.846864	3.37e-06	S	hypothetical protein Psyr_2737
Psyr_2768	-0.217392	0.0846159	S	tail fiber assembly domain-containing protein
Psyr_2771	-0.532318	0.0547822	S	hypothetical protein Psyr_2771
Psyr_2773	0.824016	5.39e-79	S	hypothetical protein Psyr_2773
Psyr_2775	-0.216907	9.11e-06	S	hypothetical protein Psyr_2775
Psyr_2776	-0.931651	3.4e-219	S	hypothetical protein Psyr_2776
Psyr_2784	-0.922797	0.000105289	S	hypothetical protein Psyr_2784
Psyr_2786	-0.789251	7.68e-11	S	hypothetical protein Psyr_2786
Psyr_2787	-0.32894	3.96e-07	S	hypothetical protein Psyr_2787
Psyr_2788	-0.578756	1.15e-07	S	hypothetical protein Psyr_2788
Psyr_2791	-1.87595	5.73e-176	S	hypothetical protein Psyr_2791
Psyr_2797	-1.098	3.13e-56	S	hypothetical protein Psyr_2797
Psyr_2798	0.330958	0.0383007	S	hypothetical protein Psyr_2798
Psyr_2799	-1.45128	0	S	hypothetical protein Psyr_2799
Psyr_2801	-0.752657	1.33e-171	S	hypothetical protein Psyr_2801
Psyr_2802	-0.601047	1.16e-35	S	lipoprotein
Psyr_2803	0.61722	3.22e-09	S	hypothetical protein Psyr_2803
Psyr_2804	0.158128	0.0259513	S	hypothetical protein Psyr_2804
Psyr_2805	0.61018	0.00103904	S	hypothetical protein Psyr_2805
Psyr_2810	-0.581633	1.08e-05	S	hypothetical protein Psyr_2810
Psyr_2813	1.07278	4.59e-179	S	hypothetical protein Psyr_2813
Psyr_2814	0.994239	1.34e-174	S	hypothetical protein Psyr_2814
Psyr_2816	0.538335	1e-05	S	hypothetical protein Psyr_2816
Psyr_2817	0.24459	0.0254588	S	hypothetical protein Psyr_2817
Psyr_2818	0.0232466	0.957383	S	hypothetical protein Psyr_2818
Psyr_2819	0.219543	0.33054	S	hypothetical protein Psyr_2819
Psyr_2822	-0.512172	0.000288677	S	hypothetical protein Psyr_2822
Psyr_2829	0.343172	0.0026188	S	hypothetical protein Psyr_2829
Psyr_2831	0.839978	0.000533722	S	hypothetical protein Psyr_2831
Psyr_2833	-0.212541	0.154007	S	hypothetical protein
Psyr_2834	0.957808	7.91e-153	S	hypothetical protein Psyr_2834
Psyr_2835	-0.761755	1.42e-10	S	hypothetical protein Psyr_2835
Psyr_2836	-2.72881	7.12e-180	S	hypothetical protein Psyr_2836
Psyr_2840	-1.73458	1.72e-130	S	hypothetical protein Psyr_2840
Psyr_2841	-1.38186	1.41e-17	S	hypothetical protein Psyr_2841
Psyr_2844	-0.527691	1.51e-09	S	hypothetical protein Psyr_2844
Psyr_2845	-0.181425	0.548507	S	hypothetical protein Psyr_2845
Psyr_2847	-0.889456	1.76e-07	S	hypothetical protein Psyr_2847
Psyr_2849	-0.327606	0.00404938	S	hypothetical protein
Psyr_2850	0.578363	0.00151355	S	hypothetical protein Psyr_2850
Psyr_2851	-0.224546	7.99e-05	S	hypothetical protein Psyr_2851
Psyr_2853	0.11335	0.16816	S	hypothetical protein
Psyr_2860	-0.413646	1.97e-11	S	hypothetical protein Psyr_2860
Psyr_2870	0.0937202	0.600979	S	hypothetical protein
Psyr_2963	-2.20598	1.38e-124	S	amino acid ABC transporter permease
Psyr_3029	-0.439243	3.61e-19	S	Rhs element Vgr protein
Psyr_3080	-0.637715	6.31e-10	S	hypothetical protein
Psyr_3090	-1.88788	1.8e-246	S	hypothetical protein Psyr_3090
Psyr_3136	-0.561021	1.51e-18	S	hypothetical protein Psyr_3136
Psyr_3152	-0.574628	0.00515732	S	hypothetical protein Psyr_3152
Psyr_3216	1.02974	0	S	hypothetical protein Psyr_3216
Psyr_3291	-0.0103793	0.934597	S	hypothetical protein Psyr_3291
Psyr_3341	-1.13274	3.09e-05	S	hypothetical protein Psyr_3341
Psyr_3409	-0.732337	2.31e-12	S	hypothetical protein Psyr_3409
Psyr_3517	-0.802938	2.6e-05	S	hypothetical protein Psyr_3517
Psyr_3518	-0.623932	5.63e-05	S	hypothetical protein Psyr_3518
Psyr_3519	-0.304024	0.0275387	S	hypothetical protein Psyr_3519
Psyr_3528	-0.0323151	0.888954	S	hypothetical protein Psyr_3528
Psyr_3718	-2.87947	0	S	hypothetical protein Psyr_3718
Psyr_3719	-2.78664	0	S	hypothetical protein Psyr_3719
Psyr_3723	-0.596521	0.0267368	S	hypothetical protein
Psyr_3728	-1.32489	6.14e-35	S	hypothetical protein Psyr_3728
Psyr_3730	-1.21937	1.88e-172	S	hypothetical protein Psyr_3730
Psyr_3732	0.315607	0.189764	S	hypothetical protein Psyr_3732
Psyr_3765	0.847309	2.95e-05	S	hypothetical protein Psyr_3765
Psyr_3783	1.49801	0	S	hypothetical protein Psyr_3783
Psyr_3795	0.0747019	0.718547	S	hypothetical protein Psyr_3795
Psyr_3810	-0.654381	2.48e-11	S	integrase catalytic subunit
Psyr_3812	-0.581369	4.16e-08	S	hypothetical protein
Psyr_3835	-0.0436458	0.693693	S	hypothetical protein Psyr_3835
Psyr_3840	0.900417	1.93e-108	S	hypothetical protein Psyr_3840
Psyr_3867	0.485122	1.67e-09	S	hypothetical protein Psyr_3867
Psyr_3879	-0.460854	1.22e-05	S	hypothetical protein Psyr_3879
Psyr_3889	0.486017	1.69e-43	S	hypothetical protein Psyr_3889
Psyr_3890	0.652361	1.49e-26	S	LuxR response regulator receiver
Psyr_3998	-1.93175	1.09264791466633e-316	S	heat shock protein DnaJ, N-terminal, partial
Psyr_4000	-1.04497	4.51e-10	S	hypothetical protein Psyr_4000
Psyr_4043	-0.350003	4.96e-05	S	hypothetical protein Psyr_4043
Psyr_4054	0.849693	1.53e-77	S	hypothetical protein Psyr_4054
Psyr_4082	-2.18402	4.28e-79	S	hypothetical protein Psyr_4082
Psyr_4085	-1.39705	1.17e-25	S	hypothetical protein Psyr_4085
Psyr_4244	-0.559801	5.52e-05	S	hypothetical protein Psyr_4244
Psyr_4245	-0.180253	0.0251206	S	hypothetical protein Psyr_4245
Psyr_4246	-0.208668	0.00750899	S	hypothetical protein Psyr_4246
Psyr_4269	-1.64894	0	S	type III effector HopAE1
Psyr_4291	-0.896241	7.59e-65	S	hypothetical protein Psyr_4291
Psyr_4318	-0.363067	4.07e-07	S	regulatory protein LysR
Psyr_4437	-1.30714	2.49e-145	S	hypothetical protein Psyr_4437
Psyr_4438	-0.781932	3.95e-26	S	hypothetical protein Psyr_4438
Psyr_4447	-0.0819922	0.301618	S	hypothetical protein Psyr_4447
Psyr_4484	0.116251	0.211541	S	hypothetical protein Psyr_4484
Psyr_4486	-1.24359	0	S	hypothetical protein Psyr_4486
Psyr_4492	-0.665302	5.73e-15	S	hypothetical protein Psyr_4492
Psyr_4513	0.739996	1.14e-09	S	hypothetical protein Psyr_4513
Psyr_4516	-0.625731	3.9e-06	S	hypothetical protein Psyr_4516
Psyr_4582	1.41047	1.65e-98	S	hypothetical protein Psyr_4582
Psyr_4585	0.791977	2.25e-56	S	hypothetical protein Psyr_4585
Psyr_4600	0.704953	3.76e-130	S	glycoside hydrolase family protein
Psyr_4602	0.852336	9.39e-15	S	hypothetical protein Psyr_4602
Psyr_4604	2.25989	1.26e-169	S	hypothetical protein Psyr_4604
Psyr_4617	0.516482	1.96e-19	S	ISPsy9, transposase OrfA
Psyr_4647	-0.251042	8.01e-05	S	hypothetical protein Psyr_4647
Psyr_4648	-0.384366	7.21e-06	S	hypothetical protein Psyr_4648
Psyr_4650	-0.847657	4.42e-28	S	hypothetical protein
Psyr_4651	-0.213511	2.92e-37	S	S-type Pyocin
Psyr_4653	-0.0164088	0.90856	S	hypothetical protein Psyr_4653
Psyr_4654	-0.348623	0.00060933	S	hypothetical protein Psyr_4654
Psyr_4655	-1.02158	8.71e-24	S	hypothetical protein Psyr_4655
Psyr_4657	-0.557202	3.21e-13	S	hypothetical protein
Psyr_4658	-0.837006	4.89e-32	S	hypothetical protein
Psyr_4663	-0.421933	1.97e-21	S	hypothetical protein Psyr_4663
Psyr_4679	0.38924	5.48e-08	S	ISPsy9, transposase OrfA
Psyr_4720	-0.916621	7.92e-14	S	hypothetical protein Psyr_4720
Psyr_4721	-0.31751	1.23e-07	S	hypothetical protein Psyr_4721
Psyr_4723	1.2228	8.19e-227	S	hypothetical protein Psyr_4723
Psyr_4744	2.12883	5.85e-66	S	hypothetical protein Psyr_4744
Psyr_4745	2.78945	1.13e-17	S	hypothetical protein Psyr_4745
Psyr_4773	0.981576	1.78e-37	S	hypothetical protein Psyr_4773
Psyr_4806	1.02188	2.74e-28	S	hypothetical protein Psyr_4806
Psyr_4870	-0.161825	0.0132906	S	hypothetical protein Psyr_4870
Psyr_4872	-2.52727	5.88e-181	S	hypothetical protein Psyr_4872
Psyr_4879	-0.605756	2.05e-12	S	hypothetical protein Psyr_4879
Psyr_4905	0.133884	0.0449016	S	hypothetical protein Psyr_4905
Psyr_4910	-0.798723	2.28e-13	S	hypothetical protein Psyr_4910
Psyr_4918	0.0685678	0.461718	S	hypothetical protein Psyr_4918
Psyr_4920	-0.683874	3.19e-06	S	hypothetical protein Psyr_4920
Psyr_4921	-0.407492	0.00256705	S	hypothetical protein Psyr_4921, partial
Psyr_4951	-0.28724	0.000348439	S	hypothetical protein Psyr_4951
Psyr_4968	-2.63112	4.86e-85	S	hypothetical protein Psyr_4968
Psyr_4973	-2.00696	2.03e-117	S	hypothetical protein Psyr_4973
Psyr_4975	-0.842784	2.05e-26	S	hypothetical protein Psyr_4975
Psyr_4978	-0.410427	2.14e-09	S	hypothetical protein Psyr_4978
Psyr_4979	-0.132201	0.0136263	S	hypothetical protein Psyr_4979
Psyr_4981	-0.609506	5.41e-216	S	hypothetical protein Psyr_4981
Psyr_4982	-3.38944	0	S	hypothetical protein Psyr_4982
Psyr_4984	-2.15759	0	S	hypothetical protein Psyr_4984
Psyr_4996	-0.806546	1.82e-16	S	hypothetical protein Psyr_4996
Psyr_4998	-0.309508	0.000351677	S	hypothetical protein Psyr_4998
Psyr_5094	0.880682	2.41e-20	S	hypothetical protein Psyr_5094
Psyr_5096	-0.437973	0.00728871	S	hypothetical protein Psyr_5096
Psyr_5113	-0.700421	4.95e-43	S	hypothetical protein Psyr_5113
Psyr_5114	-1.09898	5.17e-115	S	hypothetical protein Psyr_5114
Psyr_5115	-1.40654	0	S	helicase
Psyr_5116	-0.8394	1.21e-96	S	hypothetical protein Psyr_5116
Psyr_2177	0.000366382	1	E, H	sulfopyruvate decarboxylase
Psyr_2827	-0.238078	0.0743543	E, H	hypothetical protein Psyr_2827
Psyr_0915	0.717932	0	G, M	NAD-dependent epimerase/dehydratase
Psyr_0918	0.206721	1.79e-36	G, M	ABC transporter
Psyr_5111	-0.525803	1.21e-13	G, M	dTDP-glucose 4,6-dehydratase
Psyr_2526	-0.446291	0.000224442	H, J	glutathione synthase/ribosomal protein S6 modification glutaminyl transferase
Psyr_0123	-0.427458	1.88e-12	I, Q	short-chain dehydrogenase
Psyr_0749	-0.324369	6.47e-34	I, Q	AMP-dependent synthetase and ligase
Psyr_2184	-0.799519	1.39e-35	I, Q	short chain dehydrogenase
Psyr_2301	-0.624738	0.00831876	I, Q	short chain dehydrogenase
Psyr_4311	-1.86928	3.31e-258	I, Q	malonyl CoA-ACP transacylase
Psyr_0735	0.277796	0.00202584	K, T	peptidase S24, S26A and S26B
Psyr_1424	0.204768	0.0183217	K, T	peptidase S24, S26A and S26B
Psyr_2762	0.0904805	0.30748	K, T	peptidase S24, S26A and S26B
Psyr_4976	-0.848904	3.06e-44	K, T	hypothetical protein Psyr_4976
Psyr_3805	-1.1538	0	L, U	hypothetical protein Psyr_3805
Psyr_0868	-1.17274	2.12e-211	N, T	histidine kinase, HAMP region: chemotaxis sensory transducer
Psyr_2188	-1.21416	1.14e-176	N, T	histidine kinase
Psyr_2634	-0.488599	1.57e-61	N, T	histidine kinase, HAMP region: chemotaxis sensory transducer
Psyr_2682	-0.667807	6.08e-24	N, T	histidine kinase, HAMP region: chemotaxis sensory transducer
Psyr_5004	-0.536567	7.43e-27	N, T	chemotaxis sensory transducer protein
Psyr_1511	-1.93084	4.7e-58	N, U	type II secretion system protein E
Psyr_4040	#N/A	#N/A	#N/A	#N/A
Psyr_4316	#N/A	#N/A	#N/A	#N/A
Psyr_2781	#N/A	#N/A	#N/A	#N/A
Psyr_2782	#N/A	#N/A	#N/A	#N/A
Psyr_0311	#N/A	#N/A	#N/A	#N/A
Psyr_0312	#N/A	#N/A	#N/A	#N/A
Psyr_1553	#N/A	#N/A	#N/A	#N/A
Psyr_1556	#N/A	#N/A	#N/A	#N/A
Psyr_1932	#N/A	#N/A	#N/A	#N/A
Psyr_2318	#N/A	#N/A	#N/A	#N/A
Psyr_2548	#N/A	#N/A	#N/A	#N/A
Psyr_2550	#N/A	#N/A	#N/A	#N/A
Psyr_2552	#N/A	#N/A	#N/A	#N/A
Psyr_2808	#N/A	#N/A	#N/A	#N/A
Psyr_2872	#N/A	#N/A	#N/A	#N/A
Psyr_3079	#N/A	#N/A	#N/A	#N/A
Psyr_4746	#N/A	#N/A	#N/A	#N/A
Psyr_4747	#N/A	#N/A	#N/A	#N/A
