# Supplementary material for: Comparative transcriptomic analysis of global gene expression mediated by (p) ppGpp reveals common regulatory networks in Pseudomonas syringae
Source: BMC Genomics. 2020 Apr 10;21:296. doi: 10.1186/s12864-020-6701-2 (PMC7146990; doi:10.1186/s12864-020-6701-2)
Supplement: Supplementary file 5 — Additional file 5: Table S8. List of differentially expressed genes (DEGs) related to type III secretion system (T3SS) and type VI secretion system (T6SS). Table S9. List of DEGs related to cell motility, division, and exopolysaccharides (EPS). Table S10. List of DEGs related to DNA replication, RNA processes and ribosomal protein biosynthesis. Table S11. List of DEGs related to nucleotide, amino acid and fatty acid metabolism. Table S12. List of DEGs related to coenzyme and carbon metabolism. Table S13. List of DEGs related to signal transduction and transcription. [file 12864_2020_6701_MOESM5_ESM.zip]

Archive with 2 entries (2 files):
- Additional file 5 Table S11 & S12 & S13.pdf
- Additional file 5 Table S8 & S9 & S10.pdf
